# Supplementary material for: Simultaneous detection of methylation and genetic variations of BCR-ABL1 gene by nanopore Cas9-targeted sequencing
Source: Genes Dis. 2023 Dec 6;11(6):101190. doi: 10.1016/j.gendis.2023.101190 (PMC11327521; doi:10.1016/j.gendis.2023.101190)
Supplement: Multimedia component 7 [file mmc7.xlsx]

## Sheet: Sheet1
Table S1. The information of crRNAs for enriching DNA fragments of interest
Targeted gene	crRNA name	Targeted sequence (20 bp, 5'->3')	PAM	crRNA position in complementary strand (hg38)	Theoretical cleavage site	Sequencing direction
BCR	BCR_23177705	CAAGGGAGAAAGCCACTATC	TGG	Chr22: 23177705……23177724 (-)	Chr22: 23177721/23177722	+
	BCR_23285487	CACGGGATACTTCTTAGACC	TGG	Chr22: 23285487……23285506 (-)	Chr22: 23285503/23285504	+
	BCR_23286144	CCATACAAGCTACCCTGATG	GGG	Chr22: 23286144……23286163 (-)	Chr22: 23286160/23286161	+
ABL1	ABL1_130888808	ACTGGCCCAGTGTGACCAAT	TGG	Chr9: 130888808……130888789 (+)	Chr9: 130888792/130888791	-
HTT	ONT_HTT_2561	TTTGCCCATTGGTTAGAAGC	AGG	Chr4: 3072437……3072456 (-)	Chr4: 3072453/3072454	+
	ONT_HTT_2662	TCTTATGAGTCTGCCCACTG	AGG	Chr4: 3072538……3072557 (-)	Chr4: 3072554/3072555	+
	ONT_HTT_7412	GGACAAAGTTAGGTACTCAG	AGG	Chr4: 3077310……3077291 (+)	Chr4: 3077294/3077293	-
	ONT_HTT_9569	CTAGACTCTTAACTCGCTTG	AGG	Chr4: 3079467……3079448 (+)	Chr4: 3079451/3079450	-
