# Supplementary material for: Simultaneous detection of methylation and genetic variations of BCR-ABL1 gene by nanopore Cas9-targeted sequencing
Source: Genes Dis. 2023 Dec 6;11(6):101190. doi: 10.1016/j.gendis.2023.101190 (PMC11327521; doi:10.1016/j.gendis.2023.101190)
Supplement: Multimedia component 8 [file mmc8.xlsx]

## Sheet: Sheet1
Table S2. The number of on-target reads vs cleavage sites around the PAM sequence.
Cleavage site of on-target positive reads	Number of on-target positive reads for 3 crRNA probes (+)					Cleavage site of on-target reads	Number of on-target negative reads for ABL1_130888808 crRNA-
	BCR_23177705 crRNA+	BCR_23285487 crRNA+	BCR_23286144 crRNA+	Total
1						-20	1
2						-19
3						-18
4						-17
5						-16
6						-15	1
7						-14
8						-13
9						-12	1
10						-11
11						-10
12						-9
13						-8	4
14		2	2	4		-7
15	1		2	3		-6	1
16			2	2		-5	2
17	14			14		-4
18	430	447	292	1169		-3
19	29	10	10	49		-2	8
20	1	5	15	21		-1	4
N	3	2	24	29		G	1
G	1	3		4		G	1
G	3	7		10		N	31
1	2	11		13		20	5
2		2	13	15		19	6
3			2	2		18	329
4	2		1	3		17	53
5		1	4	5		16	1
6		1	4	5		15
7				0		14
8	1	1	2	4		13
9		1		1		12
10	2			2		11	3
11			2	2		10	16
12			3	3		9
13				0		8
14	5			5		7
15				0		6
16	5			5		5
17	2			2		4
18	1			1		3
19		1		1		2
20						1
