# Supplementary material for: Simultaneous detection of methylation and genetic variations of BCR-ABL1 gene by nanopore Cas9-targeted sequencing
Source: Genes Dis. 2023 Dec 6;11(6):101190. doi: 10.1016/j.gendis.2023.101190 (PMC11327521; doi:10.1016/j.gendis.2023.101190)
Supplement: Multimedia component 9 [file mmc9.xlsx]

## Sheet: Clair3
Table S3. (A) All SNVs analyzed in the region spanning the ABL1 breakpoint to ABL1-130888808 crRNA- targeting site (about 170 kb) by Clair3.
Chromosome	Position	Variant (rsID)	Reference allele	Alternative allele	QUAL	FILTER	INFO	FORMAT	SAMPLE
9	130732569	rs2791725	G	A	14.01	PASS	P;ASP;CAF=0.384,0.616;COMMON=1;G5;G5A;GENEINFO=ABL1:25;GNO;INT;KGPhase1;KGPhase3;RS=2791725;RSPOS=130732569;SAO=0;SLO;SSR=0;TOPMED=0.46329478848114169,0.53670521151885830;VC=SNV;VLD;VP=0x05010008000517013e000100;WGT=1;dbSNPBuildID=100;ANN=A|intron_variant|MODIFIER|ABL1|ABL1|transcript|NM_007313.3|protein_coding|1/10|c.136+18114G>A||||||	GT:GQ:DP:AF	1/1:14:156:0.9295
9	130732734	rs2855183	G	T	20.8	PASS	P;ASP;CAF=0.384,.,0.616;COMMON=1;G5;G5A;GENEINFO=ABL1:25;GNO;INT;KGPhase1;KGPhase3;RS=2855183;RSPOS=130732734;SAO=0;SLO;SSR=0;TOPMED=0.46327886085626911,.,0.53672113914373088;VC=SNV;VLD;VP=0x05010008000517013e000100;WGT=1;dbSNPBuildID=100;ANN=T|intron_variant|MODIFIER|ABL1|ABL1|transcript|NM_007313.3|protein_coding|1/10|c.136+18279G>T||||||	GT:GQ:DP:AF	1/1:20:156:0.9615
9	130732914	rs2791726	T	A	15.88	PASS	P;ASP;CAF=0.8506,0.1494,.;COMMON=1;G5;GENEINFO=ABL1:25;GNO;INT;KGPhase1;KGPhase3;RS=2791726;RSPOS=130732914;SAO=0;SLO;SSR=0;TOPMED=0.81139303007135575,0.18859104230377166,0.00001592762487257;VC=SNV;VLD;VP=0x05010008000515013e000100;WGT=1;dbSNPBuildID=100;ANN=A|intron_variant|MODIFIER|ABL1|ABL1|transcript|NM_007313.3|protein_coding|1/10|c.136+18459T>A||||||	GT:GQ:DP:AF	1/1:15:156:0.9038
9	130733680	rs2032421	A	G	7.39	PASS	P;ASP;CAF=0.8317,0.1683;COMMON=1;G5;G5A;GENEINFO=ABL1:25;GNO;INT;KGPhase1;KGPhase3;RS=2032421;RSPOS=130733680;SAO=0;SLO;SSR=0;TOPMED=0.79259046890927624,0.20740953109072375;VC=SNV;VLD;VP=0x050100080005170136000100;WGT=1;dbSNPBuildID=94;ANN=G|intron_variant|MODIFIER|ABL1|ABL1|transcript|NM_007313.3|protein_coding|1/10|c.136+19225A>G||||||	GT:GQ:DP:AF	1/1:7:155:1
9	130733739	rs2032422	T	C	15.49	PASS	P;ASP;CAF=0.8305,0.1695;COMMON=1;G5;G5A;GENEINFO=ABL1:25;GNO;INT;KGPhase1;KGPhase3;RS=2032422;RSPOS=130733739;SAO=0;SLO;SSR=0;TOPMED=0.79304440621814475,0.20695559378185524;VC=SNV;VLD;VP=0x050100080005170136000100;WGT=1;dbSNPBuildID=94;ANN=C|intron_variant|MODIFIER|ABL1|ABL1|transcript|NM_007313.3|protein_coding|1/10|c.136+19284T>C||||||	GT:GQ:DP:AF	1/1:15:155:0.9419
9	130734494	rs2313568	T	C	17.87	PASS	P;ASP;CAF=0.384,.,0.616;COMMON=1;G5;G5A;GENEINFO=ABL1:25;GNO;INT;KGPhase1;KGPhase3;RS=2313568;RSPOS=130734494;SAO=0;SLO;SSR=0;TOPMED=0.46348591997961264,0.00000796381243628,0.53650611620795107;VC=SNV;VLD;VP=0x050100080005170136000100;WGT=1;dbSNPBuildID=100;ANN=C|intron_variant|MODIFIER|ABL1|ABL1|transcript|NM_007313.3|protein_coding|1/10|c.136+20039T>C||||||	GT:GQ:DP:AF	1/1:17:155:0.9935
9	130734792	rs2313569	A	G	38.85	PASS	F;ASP;CAF=0.3772,0.6228,.;COMMON=1;G5;G5A;GENEINFO=ABL1:25;GNO;HD;INT;KGPhase1;KGPhase3;RS=2313569;RSPOS=130734792;SAO=0;SLO;SSR=0;TOPMED=0.46163035168195718,0.53670521151885830,0.00166443679918450;VC=SNV;VLD;VP=0x05010008000517053e000100;WGT=1;dbSNPBuildID=100;ANN=G|intron_variant|MODIFIER|ABL1|ABL1|transcript|NM_007313.3|protein_coding|1/10|c.136+20337A>G||||||	GT:GQ:DP:AF	1/1:38:188:0.9947
9	130735106	rs2791727	C	T	13.54	PASS	P;ASP;CAF=0.8508,0.1492;COMMON=1;G5;GENEINFO=ABL1:25;GNO;INT;KGPhase1;KGPhase3;RS=2791727;RSPOS=130735106;SAO=0;SLO;SSR=0;TOPMED=0.81152045107033639,0.18847954892966360;VC=SNV;VLD;VP=0x050100080005150136000100;WGT=1;dbSNPBuildID=100;ANN=T|intron_variant|MODIFIER|ABL1|ABL1|transcript|NM_007313.3|protein_coding|1/10|c.136+20651C>T||||||	GT:GQ:DP:AF	1/1:13:155:0.9935
9	130735959	rs2033999	A	T	8.18	PASS	P;ASP;GENEINFO=ABL1:25;GNO;INT;NOV;RS=2033999;RSPOS=130735959;RV;SAO=0;SLO;SSR=0;TOPMED=0.78105090468909276,0.00000796381243628,0.00140959480122324,0.21753153669724770;VC=SNV;VP=0x050100080005000102000104;WGT=1;dbSNPBuildID=94;ANN=T|intron_variant|MODIFIER|ABL1|ABL1|transcript|NM_007313.3|protein_coding|1/10|c.136+21504A>T||||||	GT:GQ:DP:AF	1/1:8:153:0.5686
9	130735961	rs11794340	A	T	8.78	PASS	P;ASP;GENEINFO=ABL1:25;INT;RS=11794340;RSPOS=130735961;SAO=0;SSR=0;TOPMED=0.67380224260958205,0.00000796381243628,0.32618979357798165;VC=SNV;VP=0x050000080005000002000100;WGT=1;dbSNPBuildID=120;ANN=T|intron_variant|MODIFIER|ABL1|ABL1|transcript|NM_007313.3|protein_coding|1/10|c.136+21506A>T||||||	GT:GQ:DP:AF	1/1:8:153:0.8824
9	130735967	rs2313570	T	C	8.29	PASS	F;ASP;GENEINFO=ABL1:25;INT;RS=2313570;RSPOS=130735967;SAO=0;SSR=0;TOPMED=0.99954606269113149,0.00019113149847094,0.00026280581039755;VC=SNV;VP=0x050000080005000002000100;WGT=1;dbSNPBuildID=100;ANN=C|intron_variant|MODIFIER|ABL1|ABL1|transcript|NM_007313.3|protein_coding|1/10|c.136+21512T>C||||||	GT:GQ:DP:AF	1/1:8:186:0.4247
9	130736352	rs2791728	G	A	9.95	PASS	P;ASP;CAF=0.851,0.149;COMMON=1;G5;GENEINFO=ABL1:25;GNO;HD;INT;KGPhase1;KGPhase3;RS=2791728;RSPOS=130736352;SAO=0;SLO;SSR=0;TOPMED=0.81152841488277268,0.18847158511722731;VC=SNV;VLD;VP=0x05010008000515053e000100;WGT=1;dbSNPBuildID=100;ANN=A|intron_variant|MODIFIER|ABL1|ABL1|transcript|NM_007313.3|protein_coding|1/10|c.136+21897G>A||||||	GT:GQ:DP:AF	1/1:9:148:0.7905
9	130736653	rs2791729	G	A	15.1	PASS	P;ASP;CAF=0.8512,0.1488;COMMON=1;G5;GENEINFO=ABL1:25;GNO;INT;KGPhase1;KGPhase3;RS=2791729;RSPOS=130736653;SAO=0;SLO;SSR=0;TOPMED=0.81442724260958205,0.18557275739041794;VC=SNV;VLD;VP=0x050100080005150136000100;WGT=1;dbSNPBuildID=100;ANN=A|intron_variant|MODIFIER|ABL1|ABL1|transcript|NM_007313.3|protein_coding|1/10|c.136+22198G>A||||||	GT:GQ:DP:AF	1/1:15:146:0.9863
9	130736721	rs2791730	T	C	10.68	PASS	P;ASP;CAF=0.3844,0.6156;COMMON=1;G5;G5A;GENEINFO=ABL1:25;GNO;INT;KGPhase1;KGPhase3;RS=2791730;RSPOS=130736721;SAO=0;SLO;SSR=0;TOPMED=0.51451006625891946,0.48548993374108053;VC=SNV;VLD;VP=0x050100080005170136000100;WGT=1;dbSNPBuildID=100;ANN=C|intron_variant|MODIFIER|ABL1|ABL1|transcript|NM_007313.3|protein_coding|1/10|c.136+22266T>C||||||	GT:GQ:DP:AF	1/1:10:145:1
9	130737854	rs2583846	A	G	10.01	PASS	P;ASP;CAF=0.3842,0.6158,.;COMMON=1;G5;G5A;GENEINFO=ABL1:25;GNO;INT;KGPhase1;KGPhase3;RS=2583846;RSPOS=130737854;RV;SAO=0;SLO;SSR=0;TOPMED=0.45510002548419979,0.53638665902140672,0.00851331549439347;VC=SNV;VLD;VP=0x050100080005170136000100;WGT=1;dbSNPBuildID=100;ANN=G|intron_variant|MODIFIER|ABL1|ABL1|transcript|NM_007313.3|protein_coding|1/10|c.136+23399A>G||||||	GT:GQ:DP:AF	1/1:10:139:0.964
9	130738178	rs2583845	C	T	15.76	PASS	P;ASP;CAF=0.8532,.,0.1468;COMMON=1;G5;GENEINFO=ABL1:25;GNO;HD;INT;KGPhase1;KGPhase3;PM;PMC;RS=2583845;RSPOS=130738178;RV;SAO=0;SLO;SSR=0;TOPMED=0.81523158766564729,0.00009556574923547,0.18467284658511722;VC=SNV;VLD;VP=0x05012808000515053e000100;WGT=1;dbSNPBuildID=100;ANN=T|intron_variant|MODIFIER|ABL1|ABL1|transcript|NM_007313.3|protein_coding|1/10|c.136+23723C>T||||||	GT:GQ:DP:AF	1/1:15:138:0.9638
9	130738690	rs2583844	T	C	17.94	PASS	P;ASP;CAF=0.8506,0.1494;COMMON=1;G5;GENEINFO=ABL1:25;GNO;INT;KGPhase1;KGPhase3;RS=2583844;RSPOS=130738690;RV;SAO=0;SLO;SSR=0;TOPMED=0.81102669469928644,0.18897330530071355;VC=SNV;VLD;VP=0x05010008000515013e000100;WGT=1;dbSNPBuildID=100;ANN=C|intron_variant|MODIFIER|ABL1|ABL1|transcript|NM_007313.3|protein_coding|1/10|c.136+24235T>C||||||	GT:GQ:DP:AF	1/1:17:135:0.9556
9	130739533	rs2789770	T	C	17.99	PASS	P;ASP;CAF=0.3844,.,0.6156;COMMON=1;G5;G5A;GENEINFO=ABL1:25;GNO;INT;KGPhase1;KGPhase3;RS=2789770;RSPOS=130739533;RV;SAO=0;SLO;SSR=0;TOPMED=0.45033766564729867,0.01306065239551478,0.53660168195718654;VC=SNV;VLD;VP=0x05010008000517013e000100;WGT=1;dbSNPBuildID=100;ANN=C|intron_variant|MODIFIER|ABL1|ABL1|transcript|NM_007313.3|protein_coding|1/10|c.136+25078T>C||||||	GT:GQ:DP:AF	1/1:17:132:0.9773
9	130739588	rs2789769	G	A	16.76	PASS	P;ASP;CAF=0.8339,0.1661;COMMON=1;G5;G5A;GENEINFO=ABL1:25;GNO;HD;INT;KGPhase1;KGPhase3;RS=2789769;RSPOS=130739588;RV;SAO=0;SLO;SSR=0;TOPMED=0.79597508919469928,0.20402491080530071;VC=SNV;VLD;VP=0x05010008000517053e000100;WGT=1;dbSNPBuildID=100;ANN=A|intron_variant|MODIFIER|ABL1|ABL1|transcript|NM_007313.3|protein_coding|1/10|c.136+25133G>A||||||	GT:GQ:DP:AF	1/1:16:132:0.9091
9	130740853	rs2789768	G	A	18.45	PASS	P;ASP;CAF=0.8532,0.1468,.;COMMON=1;G5;GENEINFO=ABL1:25;GNO;INT;KGPhase1;KGPhase3;RS=2789768;RSPOS=130740853;RV;SAO=0;SLO;SSR=0;TOPMED=0.81488914373088685,0.18503121814475025,0.00007963812436289;VC=SNV;VLD;VP=0x05010008000515013e000100;WGT=1;dbSNPBuildID=100;ANN=A|intron_variant|MODIFIER|ABL1|ABL1|transcript|NM_007313.3|protein_coding|1/10|c.136+26398G>A||||||	GT:GQ:DP:AF	1/1:18:124:0.9435
9	130740861	rs2583843	C	A	21.22	PASS	P;ASP;CAF=0.3868,0.6132,.;COMMON=1;G5;G5A;GENEINFO=ABL1:25;GNO;INT;KGPhase1;KGPhase3;RS=2583843;RSPOS=130740861;RV;SAO=0;SLO;SSR=0;TOPMED=0.37082696228338430,0.53312945973496432,0.09604357798165137;VC=SNV;VLD;VP=0x05010008000517013e000100;WGT=1;dbSNPBuildID=100;ANN=A|intron_variant|MODIFIER|ABL1|ABL1|transcript|NM_007313.3|protein_coding|1/10|c.136+26406C>A||||||	GT:GQ:DP:AF	1/1:21:124:0.9758
9	130741229	rs2789767	G	A	13.74	PASS	P;ASP;CAF=0.387,0.613,.,.;COMMON=1;G5;G5A;GENEINFO=ABL1:25;GNO;INT;KGPhase1;KGPhase3;RS=2789767;RSPOS=130741229;RV;SAO=0;SLO;SSR=0;TOPMED=0.46586709989806320,0.53347986748216106,0.00065303261977573,.;VC=SNV;VLD;VP=0x05010008000517013e000100;WGT=1;dbSNPBuildID=100;ANN=A|intron_variant|MODIFIER|ABL1|ABL1|transcript|NM_007313.3|protein_coding|1/10|c.136+26774G>A||||||	GT:GQ:DP:AF	1/1:13:122:0.877
9	130741380	rs2583842	G	A	22.49	PASS	P;ASP;CAF=0.8528,0.1472;COMMON=1;G5;GENEINFO=ABL1:25;GNO;INT;KGPhase1;KGPhase3;RS=2583842;RSPOS=130741380;RV;SAO=0;SLO;SSR=0;TOPMED=0.81363086136595310,0.18636913863404689;VC=SNV;VLD;VP=0x050100080005150136000100;WGT=1;dbSNPBuildID=100;ANN=A|intron_variant|MODIFIER|ABL1|ABL1|transcript|NM_007313.3|protein_coding|1/10|c.136+26925G>A||||||	GT:GQ:DP:AF	1/1:22:122:0.9016
9	130741511	rs2583841	T	C	16.03	PASS	P;ASP;CAF=0.853,0.147;COMMON=1;G5;GENEINFO=ABL1:25;GNO;INT;KGPhase1;KGPhase3;RS=2583841;RSPOS=130741511;RV;SAO=0;SLO;SSR=0;TOPMED=0.81426000254841997,0.18573999745158002;VC=SNV;VLD;VP=0x05010008000515013e000100;WGT=1;dbSNPBuildID=100;ANN=C|intron_variant|MODIFIER|ABL1|ABL1|transcript|NM_007313.3|protein_coding|1/10|c.136+27056T>C||||||	GT:GQ:DP:AF	1/1:16:121:0.9504
9	130741537	rs2855184	C	G	10.05	PASS	P;ASP;CAF=0.8419,.,0.1581;COMMON=1;G5;G5A;GENEINFO=ABL1:25;GNO;INT;KGPhase1;KGPhase3;RS=2855184;RSPOS=130741537;SAO=0;SLO;SSR=0;TOPMED=0.80492641437308868,0.00006371049949031,0.19500987512742099;VC=SNV;VLD;VP=0x05010008000517013e000100;WGT=1;dbSNPBuildID=100;ANN=G|intron_variant|MODIFIER|ABL1|ABL1|transcript|NM_007313.3|protein_coding|1/10|c.136+27082C>G||||||	GT:GQ:DP:AF	1/1:10:120:0.875
9	130741854	rs2855160	C	T	17.46	PASS	P;ASP;CAF=0.387,.,0.613;COMMON=1;G5;G5A;GENEINFO=ABL1:25;GNO;HD;INT;KGPhase1;KGPhase3;RS=2855160;RSPOS=130741854;SAO=0;SLO;SSR=0;TOPMED=0.45515577217125382,0.01145196228338430,0.53339226554536187;VC=SNV;VLD;VP=0x05010008000517053e000100;WGT=1;dbSNPBuildID=100;ANN=T|intron_variant|MODIFIER|ABL1|ABL1|transcript|NM_007313.3|protein_coding|1/10|c.136+27399C>T||||||	GT:GQ:DP:AF	1/1:17:119:0.958
9	130742169	rs2583840	C	T	23.85	PASS	P;ASP;CAF=0.3868,0.6132;COMMON=1;G5;G5A;GENEINFO=ABL1:25;GNO;INT;KGPhase1;KGPhase3;RS=2583840;RSPOS=130742169;RV;SAO=0;SLO;SSR=0;TOPMED=0.46657587920489296,0.53342412079510703;VC=SNV;VLD;VP=0x05010008000517013e000100;WGT=1;dbSNPBuildID=100;ANN=T|intron_variant|MODIFIER|ABL1|ABL1|transcript|NM_007313.3|protein_coding|1/10|c.136+27714C>T||||||	GT:GQ:DP:AF	1/1:23:118:0.9492
9	130742484	rs2791731	T	C	17.59	PASS	P;ASP;CAF=0.3844,0.6156;COMMON=1;G5;G5A;GENEINFO=ABL1:25;GNO;HD;INT;KGPhase1;KGPhase3;RS=2791731;RSPOS=130742484;SAO=0;SLO;SSR=0;TOPMED=0.46340628185524974,0.53659371814475025;VC=SNV;VLD;VP=0x05010008000517053e000100;WGT=1;dbSNPBuildID=100;ANN=C|intron_variant|MODIFIER|ABL1|ABL1|transcript|NM_007313.3|protein_coding|1/10|c.136+28029T>C||||||	GT:GQ:DP:AF	1/1:17:115:0.9565
9	130742857	rs2789766	T	C	16.05	PASS	P;ASP;CAF=0.8534,0.1466;COMMON=1;G5;GENEINFO=ABL1:25;GNO;INT;KGPhase1;KGPhase3;RS=2789766;RSPOS=130742857;RV;SAO=0;SLO;SSR=0;TOPMED=0.81476968654434250,0.18523031345565749;VC=SNV;VLD;VP=0x05010008000515013e000100;WGT=1;dbSNPBuildID=100;ANN=C|intron_variant|MODIFIER|ABL1|ABL1|transcript|NM_007313.3|protein_coding|1/10|c.136+28402T>C||||||	GT:GQ:DP:AF	1/1:16:114:0.886
9	130743229	rs2791732	T	C	14.47	PASS	P;ASP;CAF=0.8421,0.1579;COMMON=1;G5;G5A;GENEINFO=ABL1:25;GNO;INT;KGPhase1;KGPhase3;RS=2791732;RSPOS=130743229;SAO=0;SLO;SSR=0;TOPMED=0.80534053261977573,0.19465946738022426;VC=SNV;VLD;VP=0x050100080005170136000100;WGT=1;dbSNPBuildID=100;ANN=C|intron_variant|MODIFIER|ABL1|ABL1|transcript|NM_007313.3|protein_coding|1/10|c.136+28774T>C||||||	GT:GQ:DP:AF	1/1:14:114:1
9	130743273	rs2789765	G	A	16.69	PASS	P;ASP;CAF=0.387,0.613,.;COMMON=1;G5;G5A;GENEINFO=ABL1:25;GNO;INT;KGPhase1;KGPhase3;RS=2789765;RSPOS=130743273;RV;SAO=0;SLO;SSR=0;TOPMED=0.46375668960244648,0.53254810142711518,0.00369520897043832;VC=SNV;VLD;VP=0x050100080005170136000100;WGT=1;dbSNPBuildID=100;ANN=A|intron_variant|MODIFIER|ABL1|ABL1|transcript|NM_007313.3|protein_coding|1/10|c.136+28818G>A||||||	GT:GQ:DP:AF	1/1:16:114:1
9	130743334	rs2855161	A	G	21.62	PASS	F;ASP;CAF=0.853,0.147;COMMON=1;G5;GENEINFO=ABL1:25;GNO;INT;KGPhase1;KGPhase3;RS=2855161;RSPOS=130743334;SAO=0;SLO;SSR=0;TOPMED=0.81421221967380224,0.18578778032619775;VC=SNV;VLD;VP=0x050100080005150136000100;WGT=1;dbSNPBuildID=100;ANN=G|intron_variant|MODIFIER|ABL1|ABL1|transcript|NM_007313.3|protein_coding|1/10|c.136+28879A>G||||||	GT:GQ:DP:AF	1/1:21:140:0.9143
9	130743421	rs2855162	C	T	9.94	PASS	P;ASP;CAF=0.853,0.147;COMMON=1;G5;GENEINFO=ABL1:25;GNO;INT;KGPhase1;KGPhase3;RS=2855162;RSPOS=130743421;SAO=0;SLO;SSR=0;TOPMED=0.81424407492354740,0.18575592507645259;VC=SNV;VLD;VP=0x05010008000515013e000100;WGT=1;dbSNPBuildID=100;ANN=T|intron_variant|MODIFIER|ABL1|ABL1|transcript|NM_007313.3|protein_coding|1/10|c.136+28966C>T||||||	GT:GQ:DP:AF	1/1:9:114:0.8596
9	130744334	rs2855163	G	A	16.85	PASS	P;ASP;CAF=0.853,0.147,.;COMMON=1;G5;GENEINFO=ABL1:25;GNO;INT;KGPhase1;KGPhase3;RS=2855163;RSPOS=130744334;SAO=0;SLO;SSR=0;TOPMED=0.81447502548419979,0.18551701070336391,0.00000796381243628;VC=SNV;VLD;VP=0x050100080005150136000100;WGT=1;dbSNPBuildID=100;ANN=A|intron_variant|MODIFIER|ABL1|ABL1|transcript|NM_007313.3|protein_coding|1/10|c.136+29879G>A||||||	GT:GQ:DP:AF	1/1:16:108:0.8981
9	130744642	rs2855164	G	T	16.91	PASS	P;ASP;CAF=0.8534,0.1466;COMMON=1;G5;GENEINFO=ABL1:25;GNO;INT;KGPhase1;KGPhase3;RS=2855164;RSPOS=130744642;SAO=0;SLO;SSR=0;TOPMED=0.81542271916411824,0.18457728083588175;VC=SNV;VLD;VP=0x050100080005150136000100;WGT=1;dbSNPBuildID=100;ANN=T|intron_variant|MODIFIER|ABL1|ABL1|transcript|NM_007313.3|protein_coding|1/10|c.136+30187G>T||||||	GT:GQ:DP:AF	1/1:16:102:0.8922
9	130745611	rs2789764	T	A	20.05	PASS	P;ASP;CAF=0.8161,0.1839;COMMON=1;G5;G5A;GENEINFO=ABL1:25;GNO;HD;INT;KGPhase1;KGPhase3;RS=2789764;RSPOS=130745611;RV;SAO=0;SLO;SSR=0;TOPMED=0.78093144750254841,0.21906855249745158;VC=SNV;VLD;VP=0x05010008000517053e000100;WGT=1;dbSNPBuildID=100;ANN=A|intron_variant|MODIFIER|ABL1|ABL1|transcript|NM_007313.3|protein_coding|1/10|c.136+31156T>A||||||	GT:GQ:DP:AF	1/1:20:100:0.91
9	130746117	rs2253070	G	A	22.69	PASS	P;ASP;CAF=0.8149,0.1851;COMMON=1;G5;G5A;GENEINFO=ABL1:25;GNO;HD;INT;KGPhase1;KGPhase3;RS=2253070;RSPOS=130746117;SAO=0;SLO;SSR=0;TOPMED=0.78082791794087665,0.21917208205912334;VC=SNV;VLD;VP=0x05010008000517053e000100;WGT=1;dbSNPBuildID=100;ANN=A|intron_variant|MODIFIER|ABL1|ABL1|transcript|NM_007313.3|protein_coding|1/10|c.136+31662G>A||||||	GT:GQ:DP:AF	1/1:22:95:0.8737
9	130746386	rs2253084	C	T	19.88	PASS	P;ASP;CAF=0.8163,0.1837;COMMON=1;G5;G5A;GENEINFO=ABL1:25;GNO;HD;INT;KGPhase1;KGPhase3;RS=2253084;RSPOS=130746386;SAO=0;SLO;SSR=0;TOPMED=0.78097126656472986,0.21902873343527013;VC=SNV;VLD;VP=0x05010008000517053e000100;WGT=1;dbSNPBuildID=100;ANN=T|intron_variant|MODIFIER|ABL1|ABL1|transcript|NM_007313.3|protein_coding|1/10|c.136+31931C>T||||||	GT:GQ:DP:AF	1/1:19:94:0.9043
9	130746946	rs2253106	G	A	23.25	PASS	P;ASP;CAF=0.8159,0.1841;COMMON=1;G5;G5A;GENEINFO=ABL1:25;GNO;HD;INT;KGPhase1;KGPhase3;RS=2253106;RSPOS=130746946;SAO=0;SLO;SSR=0;TOPMED=0.78077217125382262,0.21922782874617737;VC=SNV;VLD;VP=0x05010008000517053e000100;WGT=1;dbSNPBuildID=100;ANN=A|intron_variant|MODIFIER|ABL1|ABL1|transcript|NM_007313.3|protein_coding|1/10|c.136+32491G>A||||||	GT:GQ:DP:AF	1/1:23:92:0.9674
9	130747312	rs2855165	C	A	18.76	PASS	P;ASP;CAF=0.8051,0.1949,.;COMMON=1;G5;G5A;GENEINFO=ABL1:25;GNO;INT;KGPhase1;KGPhase3;RS=2855165;RSPOS=130747312;SAO=0;SLO;SSR=0;TOPMED=0.77190844801223241,0.22807562436289500,0.00001592762487257;VC=SNV;VLD;VP=0x050100080005170136000100;WGT=1;dbSNPBuildID=100;ANN=A|intron_variant|MODIFIER|ABL1|ABL1|transcript|NM_007313.3|protein_coding|1/10|c.136+32857C>A||||||	GT:GQ:DP:AF	1/1:18:91:0.989
9	130748062	rs2855166	T	G	16.42	PASS	P;ASP;CAF=0.8149,0.1851;COMMON=1;G5;G5A;GENEINFO=ABL1:25;GNO;HD;INT;KGPhase1;KGPhase3;RS=2855166;RSPOS=130748062;SAO=0;SLO;SSR=0;TOPMED=0.78065271406727828,0.21934728593272171;VC=SNV;VLD;VP=0x05010008000517053e000100;WGT=1;dbSNPBuildID=100;ANN=G|intron_variant|MODIFIER|ABL1|ABL1|transcript|NM_007313.3|protein_coding|1/10|c.136+33607T>G||||||	GT:GQ:DP:AF	1/1:16:88:0.9318
9	130748579	rs2791733	C	T	10.24	PASS	P;ASP;CAF=0.3756,0.6244,.;COMMON=1;G5;G5A;GENEINFO=ABL1:25;GNO;INT;KGPhase1;KGPhase3;RS=2791733;RSPOS=130748579;SAO=0;SLO;SSR=0;TOPMED=0.42825401376146788,0.54751210499490316,0.02423388124362895;VC=SNV;VLD;VP=0x050100080005170136000100;WGT=1;dbSNPBuildID=100;ANN=T|intron_variant|MODIFIER|ABL1|ABL1|transcript|NM_007313.3|protein_coding|1/10|c.136+34124C>T||||||	GT:GQ:DP:AF	1/1:10:88:0.5114
9	130750439	rs7028615	C	T	3.4	PASS	F;ASP;G5;G5A;GENEINFO=ABL1:25;GNO;INT;KGPhase1;RS=7028615;RSPOS=130750439;SAO=0;SLO;SSR=0;TOPMED=0.60882549694189602,0.39117450305810397;VC=SNV;VP=0x050100080005030116000100;WGT=1;dbSNPBuildID=116;ANN=T|intron_variant|MODIFIER|ABL1|ABL1|transcript|NM_007313.3|protein_coding|1/10|c.136+35984C>T||||||	GT:GQ:DP:AF	1/1:3:94:0.3085
9	130751251	rs2855167	T	C	22.14	PASS	P;ASP;CAF=0.374,0.626;COMMON=1;G5;G5A;GENEINFO=ABL1:25;GNO;INT;KGPhase1;KGPhase3;RS=2855167;RSPOS=130751251;SAO=0;SLO;SSR=0;TOPMED=0.45165169469928644,0.54834830530071355;VC=SNV;VLD;VP=0x050100080005170136000100;WGT=1;dbSNPBuildID=100;ANN=C|intron_variant|MODIFIER|ABL1|ABL1|transcript|NM_007313.3|protein_coding|1/10|c.136+36796T>C||||||	GT:GQ:DP:AF	1/1:22:67:0.9851
9	130751683	.	G	A	8.18	PASS	P;ANN=A|intron_variant|MODIFIER|ABL1|ABL1|transcript|NM_007313.3|protein_coding|1/10|c.136+37228G>A||||||	GT:GQ:DP:AF	0/1:8:66:0.4848
9	130752503	rs2791734	C	G	11.02	PASS	P;ASP;CAF=0.3744,0.6256;COMMON=1;G5;G5A;GENEINFO=ABL1:25;GNO;HD;INT;KGPhase1;KGPhase3;RS=2791734;RSPOS=130752503;SAO=0;SLO;SSR=0;TOPMED=0.45162780326197757,0.54837219673802242;VC=SNV;VLD;VP=0x05010008000517053e000100;WGT=1;dbSNPBuildID=100;ANN=G|intron_variant|MODIFIER|ABL1|ABL1|transcript|NM_007313.3|protein_coding|1/10|c.136+38048C>G||||||	GT:GQ:DP:AF	1/1:11:65:0.9231
9	130753219	rs2791735	T	C	23	PASS	P;ASP;CAF=0.3748,.,0.6252;COMMON=1;G5;G5A;GENEINFO=ABL1:25;GNO;INT;KGPhase1;KGPhase3;RS=2791735;RSPOS=130753219;SAO=0;SLO;SSR=0;TOPMED=0.45222508919469928,0.00004778287461773,0.54772712793068297;VC=SNV;VLD;VP=0x050100080005170136000100;WGT=1;dbSNPBuildID=100;ANN=C|intron_variant|MODIFIER|ABL1|ABL1|transcript|NM_007313.3|protein_coding|1/10|c.136+38764T>C||||||	GT:GQ:DP:AF	1/1:23:63:0.9683
9	130753268	rs2791736	C	T	17.54	PASS	P;ASP;CAF=0.3746,.,0.6254;COMMON=1;G5;G5A;GENEINFO=ABL1:25;GNO;HD;INT;KGPhase1;KGPhase3;RS=2791736;RSPOS=130753268;SAO=0;SLO;SSR=0;TOPMED=0.45133314220183486,0.00023891437308868,0.54842794342507645;VC=SNV;VLD;VP=0x05010008000517053e000100;WGT=1;dbSNPBuildID=100;ANN=T|intron_variant|MODIFIER|ABL1|ABL1|transcript|NM_007313.3|protein_coding|1/10|c.136+38813C>T||||||	GT:GQ:DP:AF	1/1:17:63:0.873
9	130753429	rs1399475256	T	C	5.05	PASS	F;ASP;GENEINFO=ABL1:25;INT;RS=1399475256;RSPOS=130753429;SAO=0;SSR=0;TOPMED=0.99984868756371049,0.00015131243628950;VC=SNV;VP=0x050000080005000002000100;WGT=1;dbSNPBuildID=151;ANN=C|intron_variant|MODIFIER|ABL1|ABL1|transcript|NM_007313.3|protein_coding|1/10|c.136+38974T>C||||||	GT:GQ:DP:AF	1/1:5:79:0.1899
9	130755514	rs2855169	T	C	22.54	PASS	P;ASP;CAF=0.8155,0.1845;COMMON=1;G5;G5A;GENEINFO=ABL1:25;GNO;HD;INT;KGPhase1;KGPhase3;RS=2855169;RSPOS=130755514;SAO=0;SLO;SSR=0;TOPMED=0.78118628950050968,0.21881371049949031;VC=SNV;VLD;VP=0x05010008000517053e000100;WGT=1;dbSNPBuildID=100;ANN=C|intron_variant|MODIFIER|ABL1|ABL1|transcript|NM_007313.3|protein_coding|1/10|c.136+41059T>C||||||	GT:GQ:DP:AF	1/1:22:59:0.8814
9	130755732	rs2583835	C	T	21.64	PASS	P;ASP;CAF=0.8159,0.1841;COMMON=1;G5;G5A;GENEINFO=ABL1:25;GNO;INT;KGPhase1;KGPhase3;RS=2583835;RSPOS=130755732;SAO=0;SLO;SSR=0;TOPMED=0.78121814475025484,0.21878185524974515;VC=SNV;VLD;VP=0x05010008000517013e000100;WGT=1;dbSNPBuildID=100;ANN=T|intron_variant|MODIFIER|ABL1|ABL1|transcript|NM_007313.3|protein_coding|1/10|c.136+41277C>T||||||	GT:GQ:DP:AF	1/1:21:59:0.9661
9	130755834	rs2583836	T	C	20.55	PASS	P;ASP;CAF=0.3748,0.6252;COMMON=1;G5;G5A;GENEINFO=ABL1:25;GNO;HD;INT;KGPhase1;KGPhase3;PM;PMC;RS=2583836;RSPOS=130755834;SAO=0;SLO;SSR=0;TOPMED=0.45155612895005096,0.54844387104994903;VC=SNV;VLD;VP=0x05012808000517053e000100;WGT=1;dbSNPBuildID=100;ANN=C|intron_variant|MODIFIER|ABL1|ABL1|transcript|NM_007313.3|protein_coding|1/10|c.136+41379T>C||||||	GT:GQ:DP:AF	1/1:20:59:0.9322
9	130756078	rs2583837	T	A	18.59	PASS	P;ASP;CAF=0.3748,0.6252,.;COMMON=1;G5;G5A;GENEINFO=ABL1:25;GNO;INT;KGPhase1;KGPhase3;RS=2583837;RSPOS=130756078;SAO=0;SLO;SSR=0;TOPMED=0.45142074413863404,0.54845979867482161,0.00011945718654434;VC=SNV;VLD;VP=0x05010008000517013e000100;WGT=1;dbSNPBuildID=100;ANN=A|intron_variant|MODIFIER|ABL1|ABL1|transcript|NM_007313.3|protein_coding|1/10|c.136+41623T>A||||||	GT:GQ:DP:AF	1/1:18:58:0.9138
9	130757371	rs2791737	A	G	19.13	PASS	P;ASP;CAF=0.39,0.61;COMMON=1;G5;G5A;GENEINFO=ABL1:25;GNO;INT;KGPhase1;KGPhase3;RS=2791737;RSPOS=130757371;SAO=0;SLO;SSR=0;TOPMED=0.46700592507645259,0.53299407492354740;VC=SNV;VLD;VP=0x05010008000517013e000100;WGT=1;dbSNPBuildID=100;ANN=G|intron_variant|MODIFIER|ABL1|ABL1|transcript|NM_007313.3|protein_coding|1/10|c.136+42916A>G||||||	GT:GQ:DP:AF	1/1:19:56:0.9821
9	130757840	rs11244125	C	A	7.63	PASS	P;ASP;CAF=0.854,0.146;COMMON=1;G5;GENEINFO=ABL1:25;GNO;INT;KGPhase1;KGPhase3;RS=11244125;RSPOS=130757840;SAO=0;SLO;SSR=0;TOPMED=0.81373439092762487,0.18626560907237512;VC=SNV;VLD;VP=0x05010008000515013e000100;WGT=1;dbSNPBuildID=120;ANN=A|intron_variant|MODIFIER|ABL1|ABL1|transcript|NM_007313.3|protein_coding|1/10|c.136+43385C>A||||||	GT:GQ:DP:AF	1/1:7:56:0.4464
9	130757841	rs11244126	A	G	14.46	PASS	F;ASP;CAF=0.8538,0.1462;COMMON=1;G5;GENEINFO=ABL1:25;GNO;INT;KGPhase3;RS=11244126;RSPOS=130757841;SAO=0;SLO;SSR=0;TOPMED=0.81358307849133537,0.18641692150866462;VC=SNV;VLD;VP=0x05010008000515012e000100;WGT=1;dbSNPBuildID=130;ANN=G|intron_variant|MODIFIER|ABL1|ABL1|transcript|NM_007313.3|protein_coding|1/10|c.136+43386A>G||||||	GT:GQ:DP:AF	1/1:14:69:0.4493
9	130758120	rs2791738	A	G	19.45	PASS	P;ASP;CAF=0.3858,0.6142;COMMON=1;G5;G5A;GENEINFO=ABL1:25;GNO;HD;INT;KGPhase1;KGPhase3;RS=2791738;RSPOS=130758120;SAO=0;SLO;SSR=0;TOPMED=0.46030039500509683,0.53969960499490316;VC=SNV;VLD;VP=0x05010008000517053e000100;WGT=1;dbSNPBuildID=100;ANN=G|intron_variant|MODIFIER|ABL1|ABL1|transcript|NM_007313.3|protein_coding|1/10|c.136+43665A>G||||||	GT:GQ:DP:AF	1/1:19:54:0.8333
9	130758360	rs2313528	G	A	23.59	PASS	P;ASP;CAF=0.39,0.61,.;COMMON=1;G5;G5A;GENEINFO=ABL1:25;GNO;INT;KGPhase1;KGPhase3;RS=2313528;RSPOS=130758360;SAO=0;SLO;SSR=0;TOPMED=0.44845820591233435,0.53284276248725790,0.01869903160040774;VC=SNV;VLD;VP=0x050100080005170136000100;WGT=1;dbSNPBuildID=100;ANN=A|intron_variant|MODIFIER|ABL1|ABL1|transcript|NM_007313.3|protein_coding|1/10|c.136+43905G>A||||||	GT:GQ:DP:AF	1/1:23:54:0.9815
9	130758954	rs2791740	A	G	17.77	PASS	P;ASP;CAF=0.3748,0.6252,.;COMMON=1;G5;G5A;GENEINFO=ABL1:25;GNO;INT;KGPhase1;KGPhase3;RS=2791740;RSPOS=130758954;SAO=0;SLO;SSR=0;TOPMED=0.45123757645259938,0.54874649592252803,0.00001592762487257;VC=SNV;VLD;VP=0x05010008000517013e000100;WGT=1;dbSNPBuildID=100;ANN=G|intron_variant|MODIFIER|ABL1|ABL1|transcript|NM_007313.3|protein_coding|1/10|c.136+44499A>G||||||	GT:GQ:DP:AF	1/1:17:56:0.9107
9	130759934	rs2313532	G	A	23.71	PASS	P;ASP;CAF=0.3902,0.6098,.,.;COMMON=1;G5;G5A;GENEINFO=ABL1:25;GNO;INT;KGPhase1;KGPhase3;NOV;RS=2313532;RSPOS=130759934;SAO=0;SLO;SSR=0;TOPMED=0.39572980377166156,0.53292240061162079,0.01852382772680937,0.05282396788990825;VC=SNV;VLD;VP=0x05010008000517013e000104;WGT=1;dbSNPBuildID=100;ANN=A|intron_variant|MODIFIER|ABL1|ABL1|transcript|NM_007313.3|protein_coding|1/10|c.136+45479G>A||||||	GT:GQ:DP:AF	1/1:23:51:0.9412
9	130760159	rs10793970	T	C	20.12	PASS	P;ASP;CAF=0.8163,0.1837;COMMON=1;G5;G5A;GENEINFO=ABL1:25;GNO;HD;INT;KGPhase1;KGPhase3;RS=10793970;RSPOS=130760159;SAO=0;SLO;SSR=0;TOPMED=0.78108275993883792,0.21891724006116207;VC=SNV;VLD;VP=0x05010008000517053e000100;WGT=1;dbSNPBuildID=120;ANN=C|intron_variant|MODIFIER|ABL1|ABL1|transcript|NM_007313.3|protein_coding|1/10|c.136+45704T>C||||||	GT:GQ:DP:AF	1/1:20:51:0.8235
9	130760855	rs113315613	C	T	23.74	PASS	P;ASP;CAF=0.8544,0.1456;COMMON=1;G5;GENEINFO=ABL1:25;GNO;INT;KGPhase1;KGPhase3;RS=113315613;RSPOS=130760855;SAO=0;SLO;SSR=0;TOPMED=0.81421221967380224,0.18578778032619775;VC=SNV;VLD;VP=0x050100080005150136000100;WGT=1;dbSNPBuildID=132;ANN=T|intron_variant|MODIFIER|ABL1|ABL1|transcript|NM_007313.3|protein_coding|1/10|c.136+46400C>T||||||	GT:GQ:DP:AF	1/1:23:50:1
9	130760978	rs7850203	C	T	15.25	PASS	P;ASP;CAF=0.8165,.,0.1835;COMMON=1;G5;G5A;GENEINFO=ABL1:25;GNO;INT;KGPhase1;KGPhase3;RS=7850203;RSPOS=130760978;SAO=0;SLO;SSR=0;TOPMED=0.70228083588175331,0.08502962538226299,0.21268953873598369;VC=SNV;VLD;VP=0x050100080005170136000100;WGT=1;dbSNPBuildID=116;ANN=T|intron_variant|MODIFIER|ABL1|ABL1|transcript|NM_007313.3|protein_coding|1/10|c.136+46523C>T||||||	GT:GQ:DP:AF	1/1:15:50:0.88
9	130760981	rs111600518	T	G	15.16	PASS	P;ASP;CAF=0.8167,.,0.1833;COMMON=1;G5;G5A;GENEINFO=ABL1:25;GNO;INT;KGPhase1;KGPhase3;RS=111600518;RSPOS=130760981;SAO=0;SLO;SSR=0;TOPMED=0.79915265035677879,.,0.20084734964322120;VC=SNV;VLD;VP=0x050100080005170136000100;WGT=1;dbSNPBuildID=132;ANN=G|intron_variant|MODIFIER|ABL1|ABL1|transcript|NM_007313.3|protein_coding|1/10|c.136+46526T>G||||||	GT:GQ:DP:AF	1/1:15:50:0.86
9	130761092	rs7850345	C	T	21.9	PASS	P;ASP;CAF=0.8167,0.1833;COMMON=1;G5;G5A;GENEINFO=ABL1:25;GNO;INT;KGPhase1;KGPhase3;RS=7850345;RSPOS=130761092;SAO=0;SLO;SSR=0;TOPMED=0.78176764780835881,0.21823235219164118;VC=SNV;VLD;VP=0x050100080005170136000100;WGT=1;dbSNPBuildID=116;ANN=T|intron_variant|MODIFIER|ABL1|ABL1|transcript|NM_007313.3|protein_coding|1/10|c.136+46637C>T||||||	GT:GQ:DP:AF	1/1:21:50:1
9	130761143	rs7856154	A	G	7.24	PASS	P;ASP;CAF=0.8544,0.1456;COMMON=1;G5;GENEINFO=ABL1:25;GNO;INT;KGPhase1;KGPhase3;RS=7856154;RSPOS=130761143;SAO=0;SLO;SSR=0;TOPMED=0.81366271661569826,0.18633728338430173;VC=SNV;VLD;VP=0x050100080005150136000100;WGT=1;dbSNPBuildID=116;ANN=G|intron_variant|MODIFIER|ABL1|ABL1|transcript|NM_007313.3|protein_coding|1/10|c.136+46688A>G||||||	GT:GQ:DP:AF	1/1:7:50:0.86
9	130761972	rs11244132	C	T	20.93	PASS	P;ASP;CAF=0.8169,0.1831;COMMON=1;G5;G5A;GENEINFO=ABL1:25;GNO;INT;KGPhase1;KGPhase3;RS=11244132;RSPOS=130761972;SAO=0;SLO;SSR=0;TOPMED=0.78119425331294597,0.21880574668705402;VC=SNV;VLD;VP=0x050100080005170136000100;WGT=1;dbSNPBuildID=120;ANN=T|intron_variant|MODIFIER|ABL1|ABL1|transcript|NM_007313.3|protein_coding|1/10|c.136+47517C>T||||||	GT:GQ:DP:AF	1/1:20:51:1
9	130762075	rs11244133	G	A	21.74	PASS	P;ASP;CAF=0.8544,0.1456;COMMON=1;G5;GENEINFO=ABL1:25;GNO;INT;KGPhase1;KGPhase3;RS=11244133;RSPOS=130762075;SAO=0;SLO;SSR=0;TOPMED=0.81372642711518858,0.18627357288481141;VC=SNV;VLD;VP=0x05010008000515013e000100;WGT=1;dbSNPBuildID=120;ANN=A|intron_variant|MODIFIER|ABL1|ABL1|transcript|NM_007313.3|protein_coding|1/10|c.136+47620G>A||||||	GT:GQ:DP:AF	1/1:21:51:0.9216
9	130762083	rs2855170	T	C	20.44	PASS	P;ASP;CAF=0.3888,0.6112,.;COMMON=1;G5;G5A;GENEINFO=ABL1:25;GNO;INT;KGPhase1;KGPhase3;RS=2855170;RSPOS=130762083;SAO=0;SLO;SSR=0;TOPMED=0.42574541284403669,0.53349579510703363,0.04075879204892966;VC=SNV;VLD;VP=0x05010008000517013e000100;WGT=1;dbSNPBuildID=100;ANN=C|intron_variant|MODIFIER|ABL1|ABL1|transcript|NM_007313.3|protein_coding|1/10|c.136+47628T>C||||||	GT:GQ:DP:AF	1/1:20:51:0.9412
9	130763556	rs2855171	T	C	21.87	PASS	P;ASP;CAF=0.1184,0.8816;COMMON=1;G5;GENEINFO=ABL1:25;GNO;HD;INT;KGPhase1;KGPhase3;RS=2855171;RSPOS=130763556;SAO=0;SLO;SSR=0;TOPMED=0.18766724006116207,0.81233275993883792;VC=SNV;VLD;VP=0x05010008000515053e000100;WGT=1;dbSNPBuildID=100;ANN=C|intron_variant|MODIFIER|ABL1|ABL1|transcript|NM_007313.3|protein_coding|1/10|c.136+49101T>C||||||	GT:GQ:DP:AF	1/1:21:47:0.9574
9	130763689	rs12236004	C	T	25.17	PASS	P;ASP;CAF=0.8181,0.1819;COMMON=1;G5;G5A;GENEINFO=ABL1:25;GNO;HD;INT;KGPhase1;KGPhase3;RS=12236004;RSPOS=130763689;SAO=0;SLO;SSR=0;TOPMED=0.78376656472986748,0.21623343527013251;VC=SNV;VLD;VP=0x05010008000517053e000100;WGT=1;dbSNPBuildID=120;ANN=T|intron_variant|MODIFIER|ABL1|ABL1|transcript|NM_007313.3|protein_coding|1/10|c.136+49234C>T||||||	GT:GQ:DP:AF	1/1:25:47:1
9	130763989	rs12236044	C	A	16.34	PASS	P;ASP;CAF=0.8558,0.1442,.;COMMON=1;G5;GENEINFO=ABL1:25;GNO;INT;KGPhase1;KGPhase3;RS=12236044;RSPOS=130763989;SAO=0;SLO;SSR=0;TOPMED=0.81618724515800203,0.18378089959225280,0.00003185524974515;VC=SNV;VLD;VP=0x05010008000515013e000100;WGT=1;dbSNPBuildID=120;ANN=A|intron_variant|MODIFIER|ABL1|ABL1|transcript|NM_007313.3|protein_coding|1/10|c.136+49534C>A||||||	GT:GQ:DP:AF	1/1:16:46:0.8261
9	130764833	rs12551573	G	A	18.32	PASS	P;ASP;CAF=0.8564,0.1436;COMMON=1;G5;GENEINFO=ABL1:25;GNO;INT;KGPhase1;KGPhase3;RS=12551573;RSPOS=130764833;SAO=0;SLO;SSR=0;TOPMED=0.81921349388379204,0.18078650611620795;VC=SNV;VLD;VP=0x050100080005150136000100;WGT=1;dbSNPBuildID=120;ANN=A|intron_variant|MODIFIER|ABL1|ABL1|transcript|NM_007313.3|protein_coding|1/10|c.136+50378G>A||||||	GT:GQ:DP:AF	1/1:18:44:0.9318
9	130769258	rs28731032	A	T	22.05	PASS	P;ASP;CAF=0.8458,0.1542;COMMON=1;G5;G5A;GENEINFO=ABL1:25;GNO;HD;INT;KGPhase1;KGPhase3;RS=28731032;RSPOS=130769258;SAO=0;SLO;SSR=0;TOPMED=0.78164022680937818,0.21835977319062181;VC=SNV;VLD;VP=0x05010008000517053e000100;WGT=1;dbSNPBuildID=125;ANN=T|intron_variant|MODIFIER|ABL1|ABL1|transcript|NM_007313.3|protein_coding|1/10|c.136+54803A>T||||||	GT:GQ:DP:AF	1/1:22:32:0.9375
9	130769757	rs10901281	T	C	15.44	PASS	P;ASP;CAF=0.6827,0.3173;COMMON=1;G5;G5A;GENEINFO=ABL1:25;GNO;HD;INT;KGPhase1;KGPhase3;RS=10901281;RSPOS=130769757;SAO=0;SLO;SSR=0;TOPMED=0.62543004587155963,0.37456995412844036;VC=SNV;VLD;VP=0x05010008000517053e000100;WGT=1;dbSNPBuildID=120;ANN=C|intron_variant|MODIFIER|ABL1|ABL1|transcript|NM_007313.3|protein_coding|1/10|c.136+55302T>C||||||	GT:GQ:DP:AF	1/1:15:31:0.7419
9	130770185	.	C	T	2.74	PASS	F;ANN=T|intron_variant|MODIFIER|ABL1|ABL1|transcript|NM_007313.3|protein_coding|1/10|c.136+55730C>T||||||	GT:GQ:DP:AF	1/1:2:37:0.1622
9	130770296	rs913721	C	T	14.33	PASS	P;ASP;CAF=0.6516,0.3484;COMMON=1;G5;G5A;GENEINFO=ABL1:25;GNO;INT;KGPhase1;KGPhase3;RS=913721;RSPOS=130770296;SAO=0;SLO;SSR=0;TOPMED=0.58732320336391437,0.41267679663608562;VC=SNV;VLD;VP=0x050100080005170136000100;WGT=1;dbSNPBuildID=86;ANN=T|intron_variant|MODIFIER|ABL1|ABL1|transcript|NM_007313.3|protein_coding|1/10|c.136+55841C>T||||||	GT:GQ:DP:AF	1/1:14:31:0.8387
9	130770618	rs946486	C	T	20.07	PASS	P;ASP;CAF=0.623,0.377;COMMON=1;G5;G5A;GENEINFO=ABL1:25;GNO;HD;INT;KGPhase1;KGPhase3;RS=946486;RSPOS=130770618;RV;SAO=0;SLO;SSR=0;TOPMED=0.55771374872579001,0.44228625127420998;VC=SNV;VLD;VP=0x05010008000517053e000100;WGT=1;dbSNPBuildID=86;ANN=T|intron_variant|MODIFIER|ABL1|ABL1|transcript|NM_007313.3|protein_coding|1/10|c.136+56163C>T||||||	GT:GQ:DP:AF	1/1:20:31:0.9032
9	130771205	rs4990084	T	C	17.62	PASS	P;ASP;CAF=0.6873,0.3127;COMMON=1;G5;G5A;GENEINFO=ABL1:25;GNO;HD;INT;KGPhase1;KGPhase3;RS=4990084;RSPOS=130771205;SAO=0;SLO;SSR=0;TOPMED=0.62264271151885830,0.37735728848114169;VC=SNV;VLD;VP=0x05010008000517053e000100;WGT=1;dbSNPBuildID=116;ANN=C|intron_variant|MODIFIER|ABL1|ABL1|transcript|NM_007313.3|protein_coding|1/10|c.136+56750T>C||||||	GT:GQ:DP:AF	1/1:17:30:0.9
9	130771890	rs2791746	G	A	14.46	PASS	P;ASP;CAF=0.6244,0.3756;COMMON=1;G5;G5A;GENEINFO=ABL1:25;GNO;INT;KGPhase1;KGPhase3;RS=2791746;RSPOS=130771890;SAO=0;SLO;SSR=0;TOPMED=0.55830307084607543,0.44169692915392456;VC=SNV;VLD;VP=0x050100080005170136000100;WGT=1;dbSNPBuildID=100;ANN=A|intron_variant|MODIFIER|ABL1|ABL1|transcript|NM_007313.3|protein_coding|1/10|c.136+57435G>A||||||	GT:GQ:DP:AF	1/1:14:29:1
9	130776261	rs2855172	C	A	17.9	PASS	P;ASP;CAF=0.6352,0.3648;COMMON=1;G5;G5A;GENEINFO=ABL1:25;GNO;HD;INT;KGPhase1;KGPhase3;RS=2855172;RSPOS=130776261;SAO=0;SLO;SSR=0;TOPMED=0.56976299694189602,0.43023700305810397;VC=SNV;VLD;VP=0x05010008000517053e000100;WGT=1;dbSNPBuildID=100;ANN=A|intron_variant|MODIFIER|ABL1|ABL1|transcript|NM_007313.3|protein_coding|1/10|c.136+61806C>A||||||	GT:GQ:DP:AF	1/1:17:24:0.9167
9	130776322	rs2250957	G	A	15.19	PASS	P;ASP;CAF=0.6304,0.3696;COMMON=1;G5;G5A;GENEINFO=ABL1:25;GNO;INT;KGPhase1;KGPhase3;RS=2250957;RSPOS=130776322;SAO=0;SLO;SSR=0;TOPMED=0.56750127420998980,0.43249872579001019;VC=SNV;VLD;VP=0x050100080005170136000100;WGT=1;dbSNPBuildID=100;ANN=A|intron_variant|MODIFIER|ABL1|ABL1|transcript|NM_007313.3|protein_coding|1/10|c.136+61867G>A||||||	GT:GQ:DP:AF	1/1:15:23:0.9565
9	130776362	rs2855173	G	A	18.17	PASS	P;ASP;CAF=0.634,0.366;COMMON=1;G5;G5A;GENEINFO=ABL1:25;GNO;INT;KGPhase1;KGPhase3;RS=2855173;RSPOS=130776362;SAO=0;SLO;SSR=0;TOPMED=0.56901439857288481,0.43098560142711518;VC=SNV;VLD;VP=0x050100080005170136000100;WGT=1;dbSNPBuildID=100;ANN=A|intron_variant|MODIFIER|ABL1|ABL1|transcript|NM_007313.3|protein_coding|1/10|c.136+61907G>A||||||	GT:GQ:DP:AF	1/1:18:23:0.9565
9	130776532	rs2855174	G	A	21.01	PASS	P;ASP;CAF=0.6336,0.3664;COMMON=1;G5;G5A;GENEINFO=ABL1:25;GNO;INT;KGPhase1;KGPhase3;RS=2855174;RSPOS=130776532;SAO=0;SLO;SSR=0;TOPMED=0.56792335626911314,0.43207664373088685;VC=SNV;VLD;VP=0x05010008000517013e000100;WGT=1;dbSNPBuildID=100;ANN=A|intron_variant|MODIFIER|ABL1|ABL1|transcript|NM_007313.3|protein_coding|1/10|c.136+62077G>A||||||	GT:GQ:DP:AF	1/1:21:23:0.9565
9	130776692	rs7864799	C	T	14.55	PASS	P;ASP;CAF=0.656,0.344;COMMON=1;G5;G5A;GENEINFO=ABL1:25;GNO;HD;INT;KGPhase1;KGPhase3;RS=7864799;RSPOS=130776692;SAO=0;SLO;SSR=0;TOPMED=0.59273063200815494,0.40726936799184505;VC=SNV;VLD;VP=0x05010008000517053e000100;WGT=1;dbSNPBuildID=116;ANN=T|intron_variant|MODIFIER|ABL1|ABL1|transcript|NM_007313.3|protein_coding|1/10|c.136+62237C>T||||||	GT:GQ:DP:AF	1/1:14:23:0.7826
9	130777556	rs2855176	G	A	15.87	PASS	P;ASP;GENEINFO=ABL1:25;GNO;INT;RS=2855176;RSPOS=130777556;SAO=0;SLO;SSR=0;TOPMED=0.50252452854230377,0.49611365953109072,0.00136181192660550;VC=SNV;VLD;VP=0x050100080005040102000100;WGT=1;dbSNPBuildID=100;ANN=A|intron_variant|MODIFIER|ABL1|ABL1|transcript|NM_007313.3|protein_coding|1/10|c.136+63101G>A||||||	GT:GQ:DP:AF	1/1:15:21:0.8095
9	130779185	rs2855177	A	G	14.52	PASS	P;ASP;CAF=0.001597,0.9984,.;COMMON=1;GENEINFO=ABL1:25;GNO;HD;INT;KGPhase1;KGPhase3;RS=2855177;RSPOS=130779185;SAO=0;SLO;SSR=0;VC=SNV;VLD;VP=0x05010008000504053e000100;WGT=1;dbSNPBuildID=100;ANN=G|downstream_gene_variant|MODIFIER|LOC124902288|LOC124902288|transcript|XR_007061823.1|pseudogene||n.*3483T>C|||||3483|,G|intron_variant|MODIFIER|ABL1|ABL1|transcript|NM_007313.3|protein_coding|1/10|c.136+…	GT:GQ:DP:AF	1/1:14:19:0.8947
9	130780239	rs2515712	A	G	15.36	PASS	P;ASP;CAF=0.6805,0.3195;COMMON=1;G5;G5A;GENEINFO=ABL1:25;GNO;INT;KGPhase1;KGPhase3;RS=2515712;RSPOS=130780239;SAO=0;SLO;SSR=0;TOPMED=0.62454606269113149,0.37545393730886850;VC=SNV;VLD;VP=0x050100080005170136000100;WGT=1;dbSNPBuildID=100;ANN=G|downstream_gene_variant|MODIFIER|LOC124902288|LOC124902288|transcript|XR_007061823.1|pseudogene||n.*2429T>C|||||2429|,G|intron_variant|MODIFIER|ABL1|ABL1|tr…	GT:GQ:DP:AF	0/1:15:18:0.7778
9	130780785	rs3020753	A	T	13.47	PASS	P;ASP;CAF=0.6795,0.3205;COMMON=1;G5;G5A;GENEINFO=ABL1:25;GNO;INT;KGPhase1;KGPhase3;RS=3020753;RSPOS=130780785;SAO=0;SLO;SSR=0;TOPMED=0.62642552242609582,0.37357447757390417;VC=SNV;VLD;VP=0x05010008000517013e000100;WGT=1;dbSNPBuildID=101;ANN=T|downstream_gene_variant|MODIFIER|LOC124902288|LOC124902288|transcript|XR_007061823.1|pseudogene||n.*1883T>A|||||1883|,T|intron_variant|MODIFIER|ABL1|ABL1|tr…	GT:GQ:DP:AF	1/1:13:18:0.7778
9	130780948	rs2251403	T	C	15.02	PASS	P;ASP;CAF=0.6709,0.3291;COMMON=1;G5;G5A;GENEINFO=ABL1:25;GNO;HD;INT;KGPhase1;KGPhase3;RS=2251403;RSPOS=130780948;SAO=0;SLO;SSR=0;TOPMED=0.61526025739041794,0.38473974260958205;VC=SNV;VLD;VP=0x05010008000517053e000100;WGT=1;dbSNPBuildID=100;ANN=C|downstream_gene_variant|MODIFIER|LOC124902288|LOC124902288|transcript|XR_007061823.1|pseudogene||n.*1720A>G|||||1720|,C|intron_variant|MODIFIER|ABL1|ABL1…	GT:GQ:DP:AF	1/1:15:18:0.7222
9	130781883	rs2855178	C	T	20.44	PASS	P;ASP;CAF=0.6709,0.3291;COMMON=1;G5;G5A;GENEINFO=ABL1:25;GNO;HD;INT;KGPhase1;KGPhase3;RS=2855178;RSPOS=130781883;SAO=0;SLO;SSR=0;TOPMED=0.61517265545361875,0.38482734454638124;VC=SNV;VLD;VP=0x05010008000517053e000100;WGT=1;dbSNPBuildID=100;ANN=T|downstream_gene_variant|MODIFIER|LOC124902288|LOC124902288|transcript|XR_007061823.1|pseudogene||n.*785G>A|||||785|,T|intron_variant|MODIFIER|ABL1|ABL1|t…	GT:GQ:DP:AF	1/1:20:19:0.8421
9	130781894	rs2855179	A	G	17.75	PASS	P;ASP;CAF=0.5409,0.4591;COMMON=1;G5;G5A;GENEINFO=ABL1:25;GNO;HD;INT;KGPhase1;KGPhase3;RS=2855179;RSPOS=130781894;SAO=0;SLO;SSR=0;TOPMED=0.49059473751274209,0.50940526248725790;VC=SNV;VLD;VP=0x05010008000517053e000100;WGT=1;dbSNPBuildID=100;ANN=G|downstream_gene_variant|MODIFIER|LOC124902288|LOC124902288|transcript|XR_007061823.1|pseudogene||n.*774T>C|||||774|,G|intron_variant|MODIFIER|ABL1|ABL1|t…	GT:GQ:DP:AF	1/1:17:19:0.8947
9	130781960	rs2855180	C	T	17.29	PASS	P;ASP;CAF=0.6717,0.3283;COMMON=1;G5;G5A;GENEINFO=ABL1:25;GNO;HD;INT;KGPhase1;KGPhase3;RS=2855180;RSPOS=130781960;SAO=0;SLO;SSR=0;TOPMED=0.61524432976554536,0.38475567023445463;VC=SNV;VLD;VP=0x05010008000517053e000100;WGT=1;dbSNPBuildID=100;ANN=T|downstream_gene_variant|MODIFIER|LOC124902288|LOC124902288|transcript|XR_007061823.1|pseudogene||n.*708G>A|||||708|,T|intron_variant|MODIFIER|ABL1|ABL1|t…	GT:GQ:DP:AF	1/1:17:19:1
9	130782204	rs1985391	A	G	19.59	PASS	P;ASP;CAF=0.6707,0.3293;COMMON=1;G5;G5A;GENEINFO=ABL1:25;GNO;INT;KGPhase1;KGPhase3;RS=1985391;RSPOS=130782204;SAO=0;SLO;SSR=0;TOPMED=0.61506116207951070,0.38493883792048929;VC=SNV;VLD;VP=0x050100080005170136000100;WGT=1;dbSNPBuildID=92;ANN=G|downstream_gene_variant|MODIFIER|LOC124902288|LOC124902288|transcript|XR_007061823.1|pseudogene||n.*464T>C|||||464|,G|intron_variant|MODIFIER|ABL1|ABL1|trans…	GT:GQ:DP:AF	1/1:19:19:1
9	130783720	rs2772031	G	A	16.34	PASS	P;ASP;CAF=0.6687,0.3313;COMMON=1;G5;G5A;GENEINFO=ABL1:25;GNO;INT;KGPhase1;KGPhase3;RS=2772031;RSPOS=130783720;RV;SAO=0;SLO;SSR=0;TOPMED=0.61411346839959225,0.38588653160040774;VC=SNV;VLD;VP=0x050100080005170136000100;WGT=1;dbSNPBuildID=100;ANN=A|downstream_gene_variant|MODIFIER|LOC124902288|LOC124902288|transcript|XR_007061824.1|pseudogene||n.*3785C>T|||||3785|,A|intron_variant|MODIFIER|ABL1|ABL1…	GT:GQ:DP:AF	1/1:16:16:1
9	130787586	rs2855181	G	C	14.15	PASS	P;ASP;CAF=0.8399,0.1601;COMMON=1;G5;GENEINFO=ABL1:25;GNO;INT;KGPhase1;KGPhase3;RS=2855181;RSPOS=130787586;SAO=0;SLO;SSR=0;TOPMED=0.78598846839959225,0.21401153160040774;VC=SNV;VLD;VP=0x05010008000515013e000100;WGT=1;dbSNPBuildID=100;ANN=C|intron_variant|MODIFIER|ABL1|ABL1|transcript|NM_007313.3|protein_coding|1/10|c.137-66478G>C||||||,C|intron_variant|MODIFIER|LOC124902288|LOC124902288|transcript…	GT:GQ:DP:AF	1/1:14:12:0.8333
9	130790602	rs2149726	T	C	15.64	PASS	P;ASP;CAF=0.0629,0.9371;COMMON=1;G5;GENEINFO=ABL1:25;GNO;INT;KGPhase1;KGPhase3;RS=2149726;RSPOS=130790602;SAO=0;SLO;SSR=0;TOPMED=0.09276248725790010,0.90723751274209989;VC=SNV;VLD;VP=0x05010008000515013e000100;WGT=1;dbSNPBuildID=96;ANN=C|intron_variant|MODIFIER|ABL1|ABL1|transcript|NM_007313.3|protein_coding|1/10|c.137-63462T>C||||||,C|intron_variant|MODIFIER|LOC124902288|LOC124902288|transcript|…	GT:GQ:DP:AF	1/1:15:10:1
9	130790636	rs2855182	T	A	11.27	PASS	P;ASP;CAF=0.9976,0.002396;COMMON=1;GENEINFO=ABL1:25;INT;KGPhase3;RS=2855182;RSPOS=130790636;SAO=0;SLO;SSR=0;TOPMED=0.99166985219164118,0.00833014780835881;VC=SNV;VLD;VP=0x050100080005040026000100;WGT=1;dbSNPBuildID=100;ANN=A|intron_variant|MODIFIER|ABL1|ABL1|transcript|NM_007313.3|protein_coding|1/10|c.137-63428T>A||||||,A|intron_variant|MODIFIER|LOC124902288|LOC124902288|transcript|XR_007061824.…	GT:GQ:DP:AF	1/1:11:10:0.7
9	130795487	rs10901285	G	A	13.62	PASS	P;ASP;CAF=0.8427,0.1573;COMMON=1;G5;GENEINFO=ABL1:25;GNO;HD;INT;KGPhase1;KGPhase3;RS=10901285;RSPOS=130795487;SAO=0;SLO;SSR=0;TOPMED=0.78797145769622833,0.21202854230377166;VC=SNV;VLD;VP=0x05010008000515053e000100;WGT=1;dbSNPBuildID=120;ANN=A|intron_variant|MODIFIER|ABL1|ABL1|transcript|NM_007313.3|protein_coding|1/10|c.137-58577G>A||||||,A|intron_variant|MODIFIER|LOC124902288|LOC124902288|transc…	GT:GQ:DP:AF	1/1:13:9:1
9	130808181	rs567643686	G	C	10.17	PASS	P;ASP;CAF=0.9974,0.002596,.;COMMON=1;GENEINFO=ABL1:25;INT;KGPhase3;RS=567643686;RSPOS=130808181;SAO=0;SSR=0;TOPMED=0.99999203618756371,0.00000796381243628,.;VC=SNV;VLD;VP=0x050000080005040026000100;WGT=1;dbSNPBuildID=142;ANN=C|intron_variant|MODIFIER|ABL1|ABL1|transcript|NM_007313.3|protein_coding|1/10|c.137-45883G>C||||||,C|intron_variant|MODIFIER|LOC124902288|LOC124902288|transcript|XR_00706182…	GT:GQ:DP:AF	0/1:10:7:0.2857
9	130812943	rs2262297	T	G	12.68	PASS	P;ASP;CAF=0.0001997,0.9998;COMMON=0;GENEINFO=ABL1:25;GNO;INT;KGPhase1;KGPhase3;RS=2262297;RSPOS=130812943;SAO=0;SLO;SSR=0;TOPMED=0.00030262487257900,0.99969737512742099;VC=SNV;VP=0x050100080005000136000100;WGT=1;dbSNPBuildID=100;ANN=G|intron_variant|MODIFIER|ABL1|ABL1|transcript|NM_007313.3|protein_coding|1/10|c.137-41121T>G||||||,G|intron_variant|MODIFIER|LOC124902288|LOC124902288|transcript|XR_…	GT:GQ:DP:AF	1/1:12:6:1
9	130815601	rs34358097	G	A	12.23	PASS	P;ASP;CAF=0.8916,0.1084;COMMON=1;G5;GENEINFO=ABL1:25;GNO;INT;KGPhase1;KGPhase3;RS=34358097;RSPOS=130815601;SAO=0;SLO;SSR=0;TOPMED=0.80483084862385321,0.19516915137614678;VC=SNV;VLD;VP=0x05010008000515013e000100;WGT=1;dbSNPBuildID=126;ANN=A|intron_variant|MODIFIER|ABL1|ABL1|transcript|NM_007313.3|protein_coding|1/10|c.137-38463G>A||||||,A|intron_variant|MODIFIER|LOC124902288|LOC124902288|transcrip…	GT:GQ:DP:AF	1/1:12:8:1
9	130817282	rs2855188	G	A	11.76	PASS	P;ASP;CAF=0.9978,0.002196,.;COMMON=1;GENEINFO=ABL1:25;INT;KGPhase3;RS=2855188;RSPOS=130817282;SAO=0;SLO;SSR=0;TOPMED=0.99206804281345565,0.00792399337410805,0.00000796381243628;VC=SNV;VLD;VP=0x050100080005040026000100;WGT=1;dbSNPBuildID=100;ANN=A|intron_variant|MODIFIER|ABL1|ABL1|transcript|NM_007313.3|protein_coding|1/10|c.137-36782G>A||||||,A|intron_variant|MODIFIER|LOC124902288|LOC124902288|tr…	GT:GQ:DP:AF	1/1:11:8:0.875
9	130819423	rs3020754	C	G	13.52	PASS	P;ASP;CAF=0.06809,.,0.9319,.;COMMON=1;G5;GENEINFO=ABL1:25;GNO;INT;KGPhase1;KGPhase3;NOV;RS=3020754;RSPOS=130819423;SAO=0;SLO;SSR=0;TOPMED=0.02961741845056065,0.01180237003058103,0.91485888124362895,0.04372133027522935;VC=SNV;VLD;VP=0x05010008000515013e000104;WGT=1;dbSNPBuildID=101;ANN=G|upstream_gene_variant|MODIFIER|LOC124902288|LOC124902288|transcript|XR_007061824.1|pseudogene||n.-1963G>C|||||1…	GT:GQ:DP:AF	1/1:13:9:1
9	130821843	rs10901289	T	A	9.73	PASS	P;ASP;GENEINFO=ABL1:25;GNO;INT;RS=10901289;RSPOS=130821843;SAO=0;SLO;SSR=0;TOPMED=0.62682371304791029,0.37317628695208970;VC=SNV;VP=0x050100080005000102000100;WGT=1;dbSNPBuildID=120;ANN=A|upstream_gene_variant|MODIFIER|LOC124902288|LOC124902288|transcript|XR_007061824.1|pseudogene||n.-4383A>T|||||4383|,A|upstream_gene_variant|MODIFIER|LOC124902288|LOC124902288|transcript|XR_007061823.1|pseudogene…	GT:GQ:DP:AF	1/1:9:12:0.3333
9	130821844	rs369191471	T	A	5.02	PASS	F;ASP;GENEINFO=ABL1:25;GNO;INT;RS=369191471;RSPOS=130821844;SAO=0;SLO;SSR=0;TOPMED=0.53332855504587155,0.46667144495412844;VC=SNV;VP=0x050100080005000102000100;WGT=1;dbSNPBuildID=138;ANN=A|upstream_gene_variant|MODIFIER|LOC124902288|LOC124902288|transcript|XR_007061824.1|pseudogene||n.-4384A>T|||||4384|,A|upstream_gene_variant|MODIFIER|LOC124902288|LOC124902288|transcript|XR_007061823.1|pseudogen…	GT:GQ:DP:AF	1/1:5:12:0.0833
9	130821988	rs2772026	A	G	13.9	PASS	P;ASP;CAF=0.06809,0.9319;COMMON=1;G5;GENEINFO=ABL1:25;GNO;INT;KGPhase1;KGPhase3;RS=2772026;RSPOS=130821988;SAO=0;SLO;SSR=0;TOPMED=0.08542781600407747,0.91457218399592252;VC=SNV;VLD;VP=0x050100080005150136000100;WGT=1;dbSNPBuildID=100;ANN=G|upstream_gene_variant|MODIFIER|LOC124902288|LOC124902288|transcript|XR_007061824.1|pseudogene||n.-4528T>C|||||4528|,G|upstream_gene_variant|MODIFIER|LOC1249022…	GT:GQ:DP:AF	1/1:13:11:1
9	130829433	rs2987901	T	G	19.56	PASS	P;ASP;CAF=0,1;COMMON=0;GENEINFO=ABL1:25;GNO;INT;KGPhase1;KGPhase3;RS=2987901;RSPOS=130829433;SAO=0;SLO;SSR=0;TOPMED=0.00044597349643221,0.99955402650356778;VC=SNV;VP=0x050100080005000136000100;WGT=1;dbSNPBuildID=101;ANN=G|downstream_gene_variant|MODIFIER|LOC124902287|LOC124902287|transcript|XR_007061819.1|pseudogene||n.*3261A>C|||||3261|,G|downstream_gene_variant|MODIFIER|LOC124902287|LOC12490228…	GT:GQ:DP:AF	1/1:19:21:0.9524
9	130835417	rs7866590	T	C	18.36	PASS	P;ASP;CAF=0.003195,.,0.9968;COMMON=1;GENEINFO=ABL1:25;GNO;HD;INT;KGPhase1;KGPhase3;RS=7866590;RSPOS=130835417;SAO=0;SLO;SSR=0;TOPMED=0.00962824923547400,.,0.99037175076452599;U5;VC=SNV;VLD;VP=0x050100480005040536000100;WGT=1;dbSNPBuildID=116;ANN=C|5_prime_UTR_variant|MODIFIER|ABL1|ABL1|transcript|NM_005157.6|protein_coding|1/11|c.-30T>C|||||30|,C|upstream_gene_variant|MODIFIER|LOC124902287|LOC124…	GT:GQ:DP:AF	1/1:18:30:0.6
9	130852664	rs2855192	G	A	9.53	PASS	P;ASP;CAF=0.9573,0.04273;COMMON=1;G5;GENEINFO=ABL1:25;GNO;HD;INT;KGPhase1;KGPhase3;PM;PMC;RS=2855192;RSPOS=130852664;SAO=0;SLO;SSR=0;TOPMED=0.91486684505606523,0.08513315494393476;VC=SNV;VLD;VP=0x05012808000515053e000100;WGT=1;dbSNPBuildID=100;ANN=A|intron_variant|MODIFIER|ABL1|ABL1|transcript|NM_007313.3|protein_coding|1/10|c.137-1400G>A||||||,A|intron_variant|MODIFIER|ABL1|ABL1|transcript|NM_00…	GT:GQ:DP:AF	1/1:9:73:0.8767
9	130859774	rs2855193	A	G	15.58	PASS	P;ASP;CAF=0.001997,0.998,.;COMMON=1;GENEINFO=ABL1:25;GNO;INT;KGPhase1;KGPhase3;RS=2855193;RSPOS=130859774;SAO=0;SLO;SSR=0;VC=SNV;VLD;VP=0x050100080005040136000100;WGT=1;dbSNPBuildID=100;ANN=G|intron_variant|MODIFIER|ABL1|ABL1|transcript|NM_007313.3|protein_coding|3/10|c.607-2989A>G||||||,G|intron_variant|MODIFIER|ABL1|ABL1|transcript|NM_005157.6|protein_coding|3/10|c.550-2989A>G||||||	GT:GQ:DP:AF	1/1:15:108:0.9907
9	130860257	rs2855194	A	G	20.55	PASS	P;ASP;CAF=0.2959,0.7041;COMMON=1;G5;G5A;GENEINFO=ABL1:25;GNO;HD;INT;KGPhase1;KGPhase3;RS=2855194;RSPOS=130860257;SAO=0;SLO;SSR=0;TOPMED=0.32129204892966360,0.67870795107033639;VC=SNV;VLD;VP=0x05010008000517053e000100;WGT=1;dbSNPBuildID=100;ANN=G|intron_variant|MODIFIER|ABL1|ABL1|transcript|NM_007313.3|protein_coding|3/10|c.607-2506A>G||||||,G|intron_variant|MODIFIER|ABL1|ABL1|transcript|NM_005157…	GT:GQ:DP:AF	1/1:20:111:0.8739
9	130877900	rs35181608	C	T	8.32	PASS	F;ASP;CAF=0.9974,0.002596;COMMON=1;GENEINFO=ABL1:25;GNO;INT;KGPhase1;KGPhase3;RS=35181608;RSPOS=130877900;SAO=0;SLO;SSR=0;TOPMED=0.99185301987767584,0.00814698012232415;VC=SNV;VLD;VP=0x050100080005040136000100;WGT=1;dbSNPBuildID=126;ANN=T|intron_variant|MODIFIER|ABL1|ABL1|transcript|NM_007313.3|protein_coding|7/10|c.1328-515C>T||||||,T|intron_variant|MODIFIER|ABL1|ABL1|transcript|NM_005157.6|prot…	GT:GQ:DP:AF	0/1:8:237:0.8228
9	130881406	rs2772032	T	C	14.72	PASS	P;ASP;CAF=0.003994,.,0.996,.;COMMON=1;G5;GENEINFO=ABL1:25;GNO;HD;INT;KGPhase1;KGPhase3;NOV;RS=2772032;RSPOS=130881406;SAO=0;SLO;SSR=0;VC=SNV;VLD;VP=0x050100080005050536000104;WGT=1;dbSNPBuildID=100;ANN=C|intron_variant|MODIFIER|ABL1|ABL1|transcript|NM_007313.3|protein_coding|10/10|c.1735+742T>C||||||,C|intron_variant|MODIFIER|ABL1|ABL1|transcript|NM_005157.6|protein_coding|10/10|c.1678+742T>C||||…	GT:GQ:DP:AF	1/1:14:295:0.8576
9	130882734	rs2855196	T	C	21.83	PASS	P;ASP;CAF=0.004193,0.9958,.;COMMON=1;GENEINFO=ABL1:25;GNO;INT;KGPhase1;KGPhase3;RS=2855196;RSPOS=130882734;SAO=0;SLO;SSR=0;VC=SNV;VLD;VP=0x050100080005040136000100;WGT=1;dbSNPBuildID=100;ANN=C|intron_variant|MODIFIER|ABL1|ABL1|transcript|NM_007313.3|protein_coding|10/10|c.1736-1235T>C||||||,C|intron_variant|MODIFIER|ABL1|ABL1|transcript|NM_005157.6|protein_coding|10/10|c.1679-1235T>C||||||	GT:GQ:DP:AF	1/1:21:326:0.9908
9	130887166	rs9762	A	G	7.71	PASS	F;ASP;CAF=0.6669,0.3331;COMMON=1;G5;G5A;GENEINFO=ABL1:25;GNO;HD;KGPhase1;KGPhase3;RS=9762;RSPOS=130887166;SAO=0;SLO;SSR=0;TOPMED=0.64629523445463812,0.35370476554536187;U3;VC=SNV;VLD;VP=0x05010080000517053e000100;WGT=1;dbSNPBuildID=52;ANN=G|3_prime_UTR_variant|MODIFIER|ABL1|ABL1|transcript|NM_007313.3|protein_coding|11/11|c.*1483A>G|||||1483|,G|3_prime_UTR_variant|MODIFIER|ABL1|ABL1|transcript|NM…	GT:GQ:DP:AF	0/1:7:440:0.1205
Legend
##fileformat=VCFv4.2
##FILTER=<ID=PASS,Description="All filters passed">
##FILTER=<ID=LowQual,Description="Low quality variant">
##FILTER=<ID=RefCall,Description="Reference call">
##INFO=<ID=P,Number=0,Type=Flag,Description="Result from pileup calling">
##INFO=<ID=F,Number=0,Type=Flag,Description="Result from full-alignment calling">
##FORMAT=<ID=GT,Number=1,Type=String,Description="Genotype">
##FORMAT=<ID=GQ,Number=1,Type=Integer,Description="Genotype Quality">
##FORMAT=<ID=DP,Number=1,Type=Integer,Description="Read Depth">
##FORMAT=<ID=AD,Number=R,Type=Integer,Description="Read depth for each allele">
##FORMAT=<ID=PL,Number=G,Type=Integer,Description="Phred-scaled genotype likelihoods rounded to the closest integer">
##FORMAT=<ID=AF,Number=1,Type=Float,Description="Estimated allele frequency in the range of [0,1]">
##bcftools_filterVersion=1.15.1+htslib-1.15.1
##bcftools_filterCommand=filter -e FILTER=='LowQual' merge_output.vcf.gz; Date=Mon May 30 10:24:35 2022
##bcftools_viewVersion=1.15.1+htslib-1.15.1
##bcftools_viewCommand=view --include TYPE=='snp' Q.vcf; Date=Mon May 30 10:25:27 2022
##SnpSiftVersion="SnpSift 5.1d (build 2022-04-19 15:50), by Pablo Cingolani"
##SnpSiftCmd="SnpSift Annotate /home/dell/share/sequence/sequence/yy/00-All.vcf.gz 20220110Q60QSNP.vcf"
##INFO=<ID=CDA,Number=0,Type=Flag,Description="Variation is interrogated in a clinical diagnostic assay">
##INFO=<ID=OTH,Number=0,Type=Flag,Description="Has other variant with exactly the same set of mapped positions on NCBI refernce assembly.">
##INFO=<ID=S3D,Number=0,Type=Flag,Description="Has 3D structure - SNP3D table">
##INFO=<ID=WTD,Number=0,Type=Flag,Description="Is Withdrawn by submitter If one member ss is withdrawn by submitter, then this bit is set. If all member ss' are withdrawn, then the rs is deleted to SNPHistory">
##INFO=<ID=dbSNPBuildID,Number=1,Type=Integer,Description="First dbSNP Build for RS">
##INFO=<ID=SLO,Number=0,Type=Flag,Description="Has SubmitterLinkOut - From SNP->SubSNP->Batch.link_out">
##INFO=<ID=NSF,Number=0,Type=Flag,Description="Has non-synonymous frameshift A coding region variation where one allele in the set changes all downstream amino acids. FxnClass = 44">
##INFO=<ID=R3,Number=0,Type=Flag,Description="In 3' gene region FxnCode = 13">
##INFO=<ID=R5,Number=0,Type=Flag,Description="In 5' gene region FxnCode = 15">
##INFO=<ID=NSN,Number=0,Type=Flag,Description="Has non-synonymous nonsense A coding region variation where one allele in the set changes to STOP codon (TER). FxnClass = 41">
##INFO=<ID=NSM,Number=0,Type=Flag,Description="Has non-synonymous missense A coding region variation where one allele in the set changes protein peptide. FxnClass = 42">
##INFO=<ID=G5A,Number=0,Type=Flag,Description=">5% minor allele frequency in each and all populations">
##INFO=<ID=COMMON,Number=1,Type=Integer,Description="RS is a common SNP. A common SNP is one that has at least one 1000Genomes population with a minor allele of frequency >= 1% and for which 2 or more founders contribute to that minor allele frequency.">
##INFO=<ID=RS,Number=1,Type=Integer,Description="dbSNP ID (i.e. rs number)">
##INFO=<ID=RV,Number=0,Type=Flag,Description="RS orientation is reversed">
##INFO=<ID=TPA,Number=0,Type=Flag,Description="Provisional Third Party Annotation(TPA) (currently rs from PHARMGKB who will give phenotype data)">
##INFO=<ID=CFL,Number=0,Type=Flag,Description="Has Assembly conflict. This is for weight 1 and 2 variant that maps to different chromosomes on different assemblies.">
##INFO=<ID=GNO,Number=0,Type=Flag,Description="Genotypes available. The variant has individual genotype (in SubInd table).">
##INFO=<ID=VLD,Number=0,Type=Flag,Description="Is Validated. This bit is set if the variant has 2+ minor allele count based on frequency or genotype data.">
##INFO=<ID=ASP,Number=0,Type=Flag,Description="Is Assembly specific. This is set if the variant only maps to one assembly">
##INFO=<ID=ASS,Number=0,Type=Flag,Description="In acceptor splice site FxnCode = 73">
##INFO=<ID=REF,Number=0,Type=Flag,Description="Has reference A coding region variation where one allele in the set is identical to the reference sequence. FxnCode = 8">
##INFO=<ID=U3,Number=0,Type=Flag,Description="In 3' UTR Location is in an untranslated region (UTR). FxnCode = 53">
##INFO=<ID=U5,Number=0,Type=Flag,Description="In 5' UTR Location is in an untranslated region (UTR). FxnCode = 55">
##INFO=<ID=TOPMED,Number=.,Type=String,Description="An ordered, comma delimited list of allele frequencies based on TOPMed, starting with the reference allele followed by alternate alleles as ordered in the ALT column. The TOPMed minor allele is the second largest value in the list.">
##INFO=<ID=WGT,Number=1,Type=Integer,Description="Weight, 00 - unmapped, 1 - weight 1, 2 - weight 2, 3 - weight 3 or more">
##INFO=<ID=MTP,Number=0,Type=Flag,Description="Microattribution/third-party annotation(TPA:GWAS,PAGE)">
##INFO=<ID=LSD,Number=0,Type=Flag,Description="Submitted from a locus-specific database">
##INFO=<ID=NOC,Number=0,Type=Flag,Description="Contig allele not present in variant allele list. The reference sequence allele at the mapped position is not present in the variant allele list, adjusted for orientation.">
##INFO=<ID=DSS,Number=0,Type=Flag,Description="In donor splice-site FxnCode = 75">
##INFO=<ID=SYN,Number=0,Type=Flag,Description="Has synonymous A coding region variation where one allele in the set does not change the encoded amino acid. FxnCode = 3">
##INFO=<ID=KGPhase3,Number=0,Type=Flag,Description="1000 Genome phase 3">
##INFO=<ID=CAF,Number=.,Type=String,Description="An ordered, comma delimited list of allele frequencies based on 1000Genomes, starting with the reference allele followed by alternate alleles as ordered in the ALT column. Where a 1000Genomes alternate allele is not in the dbSNPs alternate allele set, the allele is added to the ALT column. The minor allele is the second largest value in the list, a…
##INFO=<ID=VC,Number=1,Type=String,Description="Variation Class">
##INFO=<ID=MUT,Number=0,Type=Flag,Description="Is mutation (journal citation, explicit fact): a low frequency variation that is cited in journal and other reputable sources">
##INFO=<ID=KGPhase1,Number=0,Type=Flag,Description="1000 Genome phase 1 (incl. June Interim phase 1)">
##INFO=<ID=NOV,Number=0,Type=Flag,Description="Rs cluster has non-overlapping allele sets. True when rs set has more than 2 alleles from different submissions and these sets share no alleles in common.">
##INFO=<ID=VP,Number=1,Type=String,Description="Variation Property. Documentation is at ftp://ftp.ncbi.nlm.nih.gov/snp/specs/dbSNP_BitField_latest.pdf">
##INFO=<ID=SAO,Number=1,Type=Integer,Description="Variant Allele Origin: 0 - unspecified, 1 - Germline, 2 - Somatic, 3 - Both">
##INFO=<ID=GENEINFO,Number=1,Type=String,Description="Pairs each of gene symbol:gene id. The gene symbol and id are delimited by a colon (:) and each pair is delimited by a vertical bar (|)">
##INFO=<ID=INT,Number=0,Type=Flag,Description="In Intron FxnCode = 6">
##INFO=<ID=G5,Number=0,Type=Flag,Description=">5% minor allele frequency in 1+ populations">
##INFO=<ID=OM,Number=0,Type=Flag,Description="Has OMIM/OMIA">
##INFO=<ID=PMC,Number=0,Type=Flag,Description="Links exist to PubMed Central article">
##INFO=<ID=SSR,Number=1,Type=Integer,Description="Variant Suspect Reason Codes (may be more than one value added together) 0 - unspecified, 1 - Paralog, 2 - byEST, 4 - oldAlign, 8 - Para_EST, 16 - 1kg_failed, 1024 - other">
##INFO=<ID=RSPOS,Number=1,Type=Integer,Description="Chr position reported in dbSNP">
##INFO=<ID=HD,Number=0,Type=Flag,Description="Marker is on high density genotyping kit (50K density or greater). The variant may have phenotype associations present in dbGaP.">
##INFO=<ID=PM,Number=0,Type=Flag,Description="Variant is Precious(Clinical,Pubmed Cited)">
##SnpEffVersion="5.1d (build 2022-04-19 15:49), by Pablo Cingolani"
##SnpEffCmd="SnpEff GRCh38.p14 20220110Q60QSNP__ID.vcf "
##INFO=<ID=ANN,Number=.,Type=String,Description="Functional annotations: 'Allele | Annotation | Annotation_Impact | Gene_Name | Gene_ID | Feature_Type | Feature_ID | Transcript_BioType | Rank | HGVS.c | HGVS.p | cDNA.pos / cDNA.length | CDS.pos / CDS.length | AA.pos / AA.length | Distance | ERRORS / WARNINGS / INFO' ">
##INFO=<ID=LOF,Number=.,Type=String,Description="Predicted loss of function effects for this variant. Format: 'Gene_Name | Gene_ID | Number_of_transcripts_in_gene | Percent_of_transcripts_affected'">
##INFO=<ID=NMD,Number=.,Type=String,Description="Predicted nonsense mediated decay effects for this variant. Format: 'Gene_Name | Gene_ID | Number_of_transcripts_in_gene | Percent_of_transcripts_affected'">

## Sheet: Freebayes
Table S3. (B) All SNVs analyzed in the region spanning the ABL1 breakpoint to ABL1-130888808 crRNA- targeting site (about 170 kb) by Freebayes.
Chromosome	Position	Variant (rsID)	Reference allele	Alternative allele	QUAL	FILTER	INFO	FORMAT	SAMPLE
9	130732569	rs2791725	G	A	2380.01	PASS	AB=0;ABP=0;AC=2;AF=1;AN=2;AO=216;CIGAR=1X;DP=232;DPB=232;DPRA=0;EPP=381.369;EPPR=18.5208;GTI=0;LEN=1;MEANALT=2;MQM=60;MQMR=60;NS=1;NUMALT=1;ODDS=271.394;PAIRED=0;PAIREDR=0;PAO=0;PQA=0;PQR=0;PRO=0;QA=4370;QR=104;RO=14;RPL=11;RPP=381.369;RPPR=18.5208;RPR=205;RUN=1;SAF=214;SAP=454.837;SAR=2;SRF=14;SRP=33.4109;SRR=0;TYPE=snp;ASP;CAF=0.384,0.616;COMMON=1;G5;G5A;GENEINFO=ABL1:25;GNO;INT;KGPhase1;KGPhas…	GT:DP:AD:RO:QR:AO:QA:GL	1/1:232:14,216:14:104:216:4370:-384.047,-59.8513,0
9	130732734	rs2855183	GCATTTTAG	TCATTTTAG	2116.81	PASS	AB=0;ABP=0;AC=2;AF=1;AN=2;AO=180;CIGAR=1X8M;DP=232;DPB=230.667;DPRA=0;EPP=274.444;EPPR=5.18177;GTI=0;LEN=1;MEANALT=19;MQM=60;MQMR=60;NS=1;NUMALT=1;ODDS=175.741;PAIRED=0;PAIREDR=0;PAO=0.5;PQA=5;PQR=0;PRO=0;QA=3663;QR=15;RO=1;RPL=13;RPP=289.114;RPPR=5.18177;RPR=167;RUN=1;SAF=178;SAP=376.697;SAR=2;SRF=1;SRP=5.18177;SRR=0;TYPE=snp;ASP;CAF=0.384,.,0.616;COMMON=1;G5;G5A;GENEINFO=ABL1:25;GNO;INT;KGPhase…	GT:DP:AD:RO:QR:AO:QA:GL	1/1:232:1,180:1:15:180:3663:-328.343,-53.1364,0
9	130732911	rs2791726	TTAT	TTAA	3010.81	PASS	AB=0;ABP=0;AC=2;AF=1;AN=2;AO=213;CIGAR=3M1X;DP=226;DPB=227;DPRA=0;EPP=315.223;EPPR=7.35324;GTI=0;LEN=1;MEANALT=9;MQM=60;MQMR=60;NS=1;NUMALT=1;ODDS=290.115;PAIRED=0;PAIREDR=0;PAO=0;PQA=0;PQR=0;PRO=0;QA=4850;QR=32;RO=2;RPL=19;RPP=315.223;RPPR=7.35324;RPR=194;RUN=1;SAF=211;SAP=448.325;SAR=2;SRF=2;SRP=7.35324;SRR=0;TYPE=snp;ASP;CAF=0.8506,0.1494,.;COMMON=1;G5;GENEINFO=ABL1:25;GNO;INT;KGPhase1;KGPhase…	GT:DP:AD:RO:QR:AO:QA:GL	1/1:226:2,213:2:32:213:4850:-433.689,-61.8297,0
9	130733680	rs2032421	A	G	3853.53	PASS	AB=0;ABP=0;AC=2;AF=1;AN=2;AO=217;CIGAR=1X;DP=217;DPB=217;DPRA=0;EPP=302.503;EPPR=0;GTI=0;LEN=1;MEANALT=1;MQM=60;MQMR=0;NS=1;NUMALT=1;ODDS=305.431;PAIRED=0;PAIREDR=0;PAO=0;PQA=0;PQR=0;PRO=0;QA=5778;QR=0;RO=0;RPL=21;RPP=309.468;RPPR=0;RPR=196;RUN=1;SAF=216;SAP=465.574;SAR=1;SRF=0;SRP=0;SRR=0;TYPE=snp;ASP;CAF=0.8317,0.1683;COMMON=1;G5;G5A;GENEINFO=ABL1:25;GNO;INT;KGPhase1;KGPhase3;RS=2032421;RSPOS=1…	GT:DP:AD:RO:QR:AO:QA:GL	1/1:217:0,217:0:0:217:5778:-520.191,-65.3235,0
9	130733739	rs2032422	T	C	3415.23	PASS	AB=0;ABP=0;AC=2;AF=1;AN=2;AO=200;CIGAR=1X;DP=203;DPB=203;DPRA=0;EPP=287.951;EPPR=9.52472;GTI=0;LEN=1;MEANALT=1;MQM=60;MQMR=60;NS=1;NUMALT=1;ODDS=272.97;PAIRED=0;PAIREDR=0;PAO=0;PQA=0;PQR=0;PRO=0;QA=5196;QR=24;RO=3;RPL=18;RPP=295.03;RPPR=9.52472;RPR=182;RUN=1;SAF=199;SAP=428.662;SAR=1;SRF=3;SRP=9.52472;SRR=0;TYPE=snp;ASP;CAF=0.8305,0.1695;COMMON=1;G5;G5A;GENEINFO=ABL1:25;GNO;INT;KGPhase1;KGPhase3;…	GT:DP:AD:RO:QR:AO:QA:GL	1/1:203:3,200:3:24:200:5196:-465.61,-58.8691,0
9	130734494	rs2313568	T	C	4309.38	PASS	AB=0;ABP=0;AC=2;AF=1;AN=2;AO=211;CIGAR=1X;DP=211;DPB=211;DPRA=0;EPP=190.57;EPPR=0;GTI=0;LEN=1;MEANALT=1;MQM=60;MQMR=0;NS=1;NUMALT=1;ODDS=297.113;PAIRED=0;PAIREDR=0;PAO=0;PQA=0;PQR=0;PRO=0;QA=5950;QR=0;RO=0;RPL=37;RPP=196.168;RPPR=0;RPR=174;RUN=1;SAF=210;SAP=452.546;SAR=1;SRF=0;SRP=0;SRR=0;TYPE=snp;ASP;CAF=0.384,.,0.616;COMMON=1;G5;G5A;GENEINFO=ABL1:25;GNO;INT;KGPhase1;KGPhase3;RS=2313568;RSPOS=13…	GT:DP:AD:RO:QR:AO:QA:GL	1/1:211:0,211:0:0:211:5950:-535.7,-63.5173,0
9	130734792	rs2313569	A	G	3267.94	PASS	AB=0;ABP=0;AC=2;AF=1;AN=2;AO=206;CIGAR=1X;DP=206;DPB=206;DPRA=0;EPP=197.979;EPPR=0;GTI=0;LEN=1;MEANALT=1;MQM=60;MQMR=0;NS=1;NUMALT=1;ODDS=290.182;PAIRED=0;PAIREDR=0;PAO=0;PQA=0;PQR=0;PRO=0;QA=4797;QR=0;RO=0;RPL=34;RPP=203.756;RPPR=0;RPR=172;RUN=1;SAF=205;SAP=441.69;SAR=1;SRF=0;SRP=0;SRR=0;TYPE=snp;ASP;CAF=0.3772,0.6228,.;COMMON=1;G5;G5A;GENEINFO=ABL1:25;GNO;HD;INT;KGPhase1;KGPhase3;RS=2313569;RSP…	GT:DP:AD:RO:QR:AO:QA:GL	1/1:206:0,206:0:0:206:4797:-431.927,-62.0122,0
9	130735106	rs2791727	C	T	3448.34	PASS	AB=0;ABP=0;AC=2;AF=1;AN=2;AO=203;CIGAR=1X;DP=204;DPB=204;DPRA=0;EPP=181.018;EPPR=5.18177;GTI=0;LEN=1;MEANALT=1;MQM=60;MQMR=60;NS=1;NUMALT=1;ODDS=282.098;PAIRED=0;PAIREDR=0;PAO=0;PQA=0;PQR=0;PRO=0;QA=4943;QR=9;RO=1;RPL=36;RPP=186.58;RPPR=5.18177;RPR=167;RUN=1;SAF=202;SAP=435.176;SAR=1;SRF=1;SRP=5.18177;SRR=0;TYPE=snp;ASP;CAF=0.8508,0.1492;COMMON=1;G5;GENEINFO=ABL1:25;GNO;INT;KGPhase1;KGPhase3;RS=2…	GT:DP:AD:RO:QR:AO:QA:GL	1/1:204:1,203:1:9:203:4943:-444.166,-60.5101,0
9	130735966	.	T	C	348.797	PASS	AB=0.262295;ABP=92.8238;AC=1;AF=0.5;AN=2;AO=48;CIGAR=1X;DP=183;DPB=183;DPRA=0;EPP=43.7254;EPPR=119.224;GTI=0;LEN=1;MEANALT=1;MQM=60;MQMR=60;NS=1;NUMALT=1;ODDS=80.3136;PAIRED=0;PAIREDR=0;PAO=0;PQA=0;PQR=0;PRO=0;QA=1401;QR=3682;RO=135;RPL=8;RPP=49.335;RPPR=119.224;RPR=40;RUN=1;SAF=47;SAP=98.736;SAR=1;SRF=135;SRP=296.159;SRR=0;TYPE=snp	GT:DP:AD:RO:QR:AO:QA:GL	0/1:183:135,48:135:3682:48:1401:-71.2746,0,-276.502
9	130735967	rs2313570	T	C	1074.13	PASS	AB=0.434783;ABP=9.80795;AC=1;AF=0.5;AN=2;AO=80;CIGAR=1X;DP=184;DPB=184;DPRA=0;EPP=42.2054;EPPR=130.041;GTI=0;LEN=1;MEANALT=1;MQM=60;MQMR=60;NS=1;NUMALT=1;ODDS=215.38;PAIRED=0;PAIREDR=0;PAO=0;PQA=0;PQR=0;PRO=0;QA=2230;QR=2369;RO=104;RPL=21;RPP=42.2054;RPPR=136.639;RPR=59;RUN=1;SAF=80;SAP=176.728;SAR=0;SRF=103;SRP=220.241;SRR=1;TYPE=snp;ASP;GENEINFO=ABL1:25;INT;RS=2313570;RSPOS=130735967;SAO=0;SSR=…	GT:DP:AD:RO:QR:AO:QA:GL	0/1:184:104,80:104:2369:80:2230:-145.56,0,-158.027
9	130736352	rs2791728	GTTGC	ATTGC	1954.66	PASS	AB=0;ABP=0;AC=2;AF=1;AN=2;AO=131;CIGAR=1X4M;DP=172;DPB=169.6;DPRA=0;EPP=122.773;EPPR=4.45795;GTI=0;LEN=1;MEANALT=14;MQM=60;MQMR=60;NS=1;NUMALT=1;ODDS=165.275;PAIRED=0;PAIREDR=0;PAO=0;PQA=0;PQR=0;PRO=0;QA=3018;QR=65;RO=6;RPL=23;RPP=122.773;RPPR=4.45795;RPR=108;RUN=1;SAF=131;SAP=287.473;SAR=0;SRF=6;SRP=16.0391;SRR=0;TYPE=snp;ASP;CAF=0.851,0.149;COMMON=1;G5;GENEINFO=ABL1:25;GNO;HD;INT;KGPhase1;KGPha…	GT:DP:AD:RO:QR:AO:QA:GL	1/1:172:6,131:6:65:131:3018:-259.918,-35.3853,0
9	130736653	rs2791729	G	A	3847.18	PASS	AB=0;ABP=0;AC=2;AF=1;AN=2;AO=178;CIGAR=1X;DP=179;DPB=179;DPRA=0;EPP=161.552;EPPR=5.18177;GTI=0;LEN=1;MEANALT=1;MQM=60;MQMR=60;NS=1;NUMALT=1;ODDS=248.723;PAIRED=0;PAIREDR=0;PAO=0;PQA=0;PQR=0;PRO=0;QA=5281;QR=4;RO=1;RPL=31;RPP=167.164;RPPR=5.18177;RPR=147;RUN=1;SAF=177;SAP=380.895;SAR=1;SRF=1;SRP=5.18177;SRR=0;TYPE=snp;ASP;CAF=0.8512,0.1488;COMMON=1;G5;GENEINFO=ABL1:25;GNO;INT;KGPhase1;KGPhase3;RS=…	GT:DP:AD:RO:QR:AO:QA:GL	1/1:179:1,178:1:4:178:5281:-472.368,-53.4844,0
9	130736718	rs2791730	CGAT	CGAC	2400.22	PASS	AB=0;ABP=0;AC=2;AF=1;AN=2;AO=159;CIGAR=3M1X;DP=178;DPB=178;DPRA=0;EPP=131.51;EPPR=0;GTI=0;LEN=1;MEANALT=2;MQM=60;MQMR=0;NS=1;NUMALT=1;ODDS=194.142;PAIRED=0;PAIREDR=0;PAO=0;PQA=0;PQR=0;PRO=0;QA=3511;QR=0;RO=0;RPL=30;RPP=136.863;RPPR=0;RPR=129;RUN=1;SAF=158;SAP=339.643;SAR=1;SRF=0;SRP=0;SRR=0;TYPE=snp;ASP;CAF=0.3844,0.6156;COMMON=1;G5;G5A;GENEINFO=ABL1:25;GNO;INT;KGPhase1;KGPhase3;RS=2791730;RSPOS=…	GT:DP:AD:RO:QR:AO:QA:GL	1/1:178:0,159:0:0:159:3511:-316.095,-47.8638,0
9	130737854	rs2583846	A	G	2620.29	PASS	AB=0;ABP=0;AC=2;AF=1;AN=2;AO=168;CIGAR=1X;DP=173;DPB=173;DPRA=0;EPP=137.486;EPPR=3.0103;GTI=0;LEN=1;MEANALT=2;MQM=60;MQMR=60;NS=1;NUMALT=1;ODDS=225.119;PAIRED=0;PAIREDR=0;PAO=0;PQA=0;PQR=0;PRO=0;QA=3789;QR=26;RO=4;RPL=34;RPP=132.265;RPPR=3.0103;RPR=134;RUN=1;SAF=167;SAP=359.183;SAR=1;SRF=4;SRP=11.6962;SRR=0;TYPE=snp;ASP;CAF=0.3842,0.6158,.;COMMON=1;G5;G5A;GENEINFO=ABL1:25;GNO;INT;KGPhase1;KGPhase…	GT:DP:AD:RO:QR:AO:QA:GL	1/1:173:4,168:4:26:168:3789:-338.8,-49.4812,0
9	130738178	rs2583845	C	T	3019.48	PASS	AB=0;ABP=0;AC=2;AF=1;AN=2;AO=164;CIGAR=1X;DP=167;DPB=167;DPRA=0;EPP=83.5666;EPPR=5.18177;GTI=0;LEN=1;MEANALT=2;MQM=60;MQMR=60;NS=1;NUMALT=1;ODDS=229.573;PAIRED=0;PAIREDR=0;PAO=0;PQA=0;PQR=0;PRO=0;QA=4079;QR=4;RO=1;RPL=44;RPP=79.4885;RPPR=5.18177;RPR=120;RUN=1;SAF=163;SAP=350.499;SAR=1;SRF=1;SRP=5.18177;SRR=0;TYPE=snp;ASP;CAF=0.8532,.,0.1468;COMMON=1;G5;GENEINFO=ABL1:25;GNO;HD;INT;KGPhase1;KGPhase…	GT:DP:AD:RO:QR:AO:QA:GL	1/1:167:1,164:1:4:164:4079:-366.843,-49.3466,0
9	130738690	rs2583844	T	C	2531.61	PASS	AB=0;ABP=0;AC=2;AF=1;AN=2;AO=158;CIGAR=1X;DP=166;DPB=166;DPRA=0;EPP=62.877;EPPR=11.6962;GTI=0;LEN=1;MEANALT=3;MQM=60;MQMR=60;NS=1;NUMALT=1;ODDS=216.45;PAIRED=0;PAIREDR=0;PAO=0;PQA=0;PQR=0;PRO=0;QA=3453;QR=19;RO=4;RPL=47;RPP=59.3037;RPPR=11.6962;RPR=111;RUN=1;SAF=157;SAP=337.472;SAR=1;SRF=4;SRP=11.6962;SRR=0;TYPE=snp;ASP;CAF=0.8506,0.1494;COMMON=1;G5;GENEINFO=ABL1:25;GNO;INT;KGPhase1;KGPhase3;RS=2…	GT:DP:AD:RO:QR:AO:QA:GL	1/1:166:4,158:4:19:158:3453:-309.198,-47.0656,0
9	130739533	rs2789770	T	C	2485.7	PASS	AB=0;ABP=0;AC=2;AF=1;AN=2;AO=158;CIGAR=1X;DP=160;DPB=160;DPRA=0;EPP=49.2434;EPPR=7.35324;GTI=0;LEN=1;MEANALT=1;MQM=60;MQMR=60;NS=1;NUMALT=1;ODDS=217.839;PAIRED=0;PAIREDR=0;PAO=0;PQA=0;PQR=0;PRO=0;QA=3387;QR=15;RO=2;RPL=51;RPP=46.1099;RPPR=7.35324;RPR=107;RUN=1;SAF=157;SAP=337.472;SAR=1;SRF=2;SRP=7.35324;SRR=0;TYPE=snp;ASP;CAF=0.3844,.,0.6156;COMMON=1;G5;G5A;GENEINFO=ABL1:25;GNO;INT;KGPhase1;KGPha…	GT:DP:AD:RO:QR:AO:QA:GL	1/1:160:2,158:2:15:158:3387:-303.602,-46.7398,0
9	130739588	rs2789769	G	A	2774.49	PASS	AB=0;ABP=0;AC=2;AF=1;AN=2;AO=149;CIGAR=1X;DP=152;DPB=152;DPRA=0;EPP=40.9163;EPPR=3.73412;GTI=0;LEN=1;MEANALT=1;MQM=60;MQMR=60;NS=1;NUMALT=1;ODDS=199.871;PAIRED=0;PAIREDR=0;PAO=0;PQA=0;PQR=0;PRO=0;QA=3764;QR=29;RO=3;RPL=50;RPP=38.0016;RPPR=3.73412;RPR=99;RUN=1;SAF=148;SAP=317.932;SAR=1;SRF=3;SRP=9.52472;SRR=0;TYPE=snp;ASP;CAF=0.8339,0.1661;COMMON=1;G5;G5A;GENEINFO=ABL1:25;GNO;HD;INT;KGPhase1;KGPha…	GT:DP:AD:RO:QR:AO:QA:GL	1/1:152:3,149:3:29:149:3764:-328.127,-43.0499,0
9	130740853	rs2789768	G	A	2184.17	PASS	AB=0;ABP=0;AC=2;AF=1;AN=2;AO=145;CIGAR=1X;DP=147;DPB=147;DPRA=0;EPP=25.7883;EPPR=3.0103;GTI=0;LEN=1;MEANALT=1;MQM=60;MQMR=60;NS=1;NUMALT=1;ODDS=194.227;PAIRED=0;PAIREDR=0;PAO=0;PQA=0;PQR=0;PRO=0;QA=2984;QR=35;RO=2;RPL=54;RPP=23.512;RPPR=3.0103;RPR=91;RUN=1;SAF=144;SAP=309.248;SAR=1;SRF=2;SRP=7.35324;SRR=0;TYPE=snp;ASP;CAF=0.8532,0.1468,.;COMMON=1;G5;GENEINFO=ABL1:25;GNO;INT;KGPhase1;KGPhase3;RS=2…	GT:DP:AD:RO:QR:AO:QA:GL	1/1:147:2,145:2:35:145:2984:-265.409,-40.9267,0
9	130740861	rs2583843	C	A	2619.92	PASS	AB=0;ABP=0;AC=2;AF=1;AN=2;AO=147;CIGAR=1X;DP=152;DPB=152;DPRA=0;EPP=25.4784;EPPR=3.73412;GTI=0;LEN=1;MEANALT=2;MQM=60;MQMR=60;NS=1;NUMALT=1;ODDS=194.571;PAIRED=0;PAIREDR=0;PAO=0;PQA=0;PQR=0;PRO=0;QA=3474;QR=42;RO=3;RPL=55;RPP=23.2331;RPPR=3.73412;RPR=92;RUN=1;SAF=146;SAP=313.59;SAR=1;SRF=3;SRP=9.52472;SRR=0;TYPE=snp;ASP;CAF=0.3868,0.6132,.;COMMON=1;G5;G5A;GENEINFO=ABL1:25;GNO;INT;KGPhase1;KGPhase…	GT:DP:AD:RO:QR:AO:QA:GL	1/1:152:3,147:3:42:147:3474:-308.975,-41.3328,0
9	130741229	rs2789767	G	A	1840.98	PASS	AB=0;ABP=0;AC=2;AF=1;AN=2;AO=129;CIGAR=1X;DP=145;DPB=145;DPRA=0;EPP=5.8551;EPPR=14.7363;GTI=0;LEN=1;MEANALT=2;MQM=60;MQMR=60;NS=1;NUMALT=1;ODDS=153.256;PAIRED=0;PAIREDR=0;PAO=0;PQA=0;PQR=0;PRO=0;QA=2508;QR=116;RO=15;RPL=59;RPP=5.04711;RPPR=14.7363;RPR=70;RUN=1;SAF=128;SAP=274.512;SAR=1;SRF=15;SRP=35.5824;SRR=0;TYPE=snp;ASP;CAF=0.387,0.613,.,.;COMMON=1;G5;G5A;GENEINFO=ABL1:25;GNO;INT;KGPhase1;KGPh…	GT:DP:AD:RO:QR:AO:QA:GL	1/1:145:15,129:15:116:129:2508:-215.384,-32.9109,0
9	130741380	rs2583842	GGAG	AGAG	1728.63	PASS	AB=0;ABP=0;AC=2;AF=1;AN=2;AO=122;CIGAR=1X3M;DP=142;DPB=139.25;DPRA=0;EPP=6.49889;EPPR=0;GTI=0;LEN=1;MEANALT=10;MQM=60;MQMR=0;NS=1;NUMALT=1;ODDS=143.302;PAIRED=0;PAIREDR=0;PAO=0;PQA=0;PQR=0;PRO=0;QA=2337;QR=0;RO=0;RPL=55;RPP=5.57335;RPPR=0;RPR=67;RUN=1;SAF=121;SAP=259.315;SAR=1;SRF=0;SRP=0;SRR=0;TYPE=snp;ASP;CAF=0.8528,0.1472;COMMON=1;G5;GENEINFO=ABL1:25;GNO;INT;KGPhase1;KGPhase3;RS=2583842;RSPOS=…	GT:DP:AD:RO:QR:AO:QA:GL	1/1:142:0,122:0:0:122:2337:-210.388,-36.7257,0
9	130741511	rs2583841	T	C	2378.66	PASS	AB=0;ABP=0;AC=2;AF=1;AN=2;AO=140;CIGAR=1X;DP=143;DPB=143;DPRA=0;EPP=6.05036;EPPR=3.73412;GTI=0;LEN=1;MEANALT=1;MQM=60;MQMR=60;NS=1;NUMALT=1;ODDS=185;PAIRED=0;PAIREDR=0;PAO=0;PQA=0;PQR=0;PRO=0;QA=3140;QR=41;RO=3;RPL=64;RPP=5.24381;RPPR=3.73412;RPR=76;RUN=1;SAF=139;SAP=298.393;SAR=1;SRF=3;SRP=9.52472;SRR=0;TYPE=snp;ASP;CAF=0.853,0.147;COMMON=1;G5;GENEINFO=ABL1:25;GNO;INT;KGPhase1;KGPhase3;RS=258384…	GT:DP:AD:RO:QR:AO:QA:GL	1/1:143:3,140:3:41:140:3140:-278.977,-39.2207,0
9	130741537	rs2855184	C	G	2341.1	PASS	AB=0;ABP=0;AC=2;AF=1;AN=2;AO=127;CIGAR=1X;DP=137;DPB=137;DPRA=0;EPP=5.8999;EPPR=4.09604;GTI=0;LEN=1;MEANALT=3;MQM=60;MQMR=60;NS=1;NUMALT=1;ODDS=153.576;PAIRED=0;PAIREDR=0;PAO=0;PQA=0;PQR=0;PRO=0;QA=3079;QR=88;RO=8;RPL=58;RPP=5.07918;RPPR=4.09604;RPR=69;RUN=1;SAF=126;SAP=270.17;SAR=1;SRF=8;SRP=20.3821;SRR=0;TYPE=snp;ASP;CAF=0.8419,.,0.1581;COMMON=1;G5;G5A;GENEINFO=ABL1:25;GNO;INT;KGPhase1;KGPhase3…	GT:DP:AD:RO:QR:AO:QA:GL	1/1:137:8,127:8:88:127:3079:-269.303,-32.6752,0
9	130741854	rs2855160	C	T	2645.83	PASS	AB=0;ABP=0;AC=2;AF=1;AN=2;AO=139;CIGAR=1X;DP=141;DPB=141;DPRA=0;EPP=4.90057;EPPR=0;GTI=0;LEN=1;MEANALT=2;MQM=60;MQMR=0;NS=1;NUMALT=1;ODDS=197.3;PAIRED=0;PAIREDR=0;PAO=0;PQA=0;PQR=0;PRO=0;QA=3409;QR=0;RO=0;RPL=65;RPP=4.27569;RPPR=0;RPR=74;RUN=1;SAF=138;SAP=296.222;SAR=1;SRF=0;SRP=0;SRR=0;TYPE=snp;ASP;CAF=0.387,.,0.613;COMMON=1;G5;G5A;GENEINFO=ABL1:25;GNO;HD;INT;KGPhase1;KGPhase3;RS=2855160;RSPOS=1…	GT:DP:AD:RO:QR:AO:QA:GL	1/1:141:0,139:0:0:139:3409:-306.938,-41.8432,0
9	130742167	rs2583840	GTC	GTT	2531.09	PASS	AB=0;ABP=0;AC=2;AF=1;AN=2;AO=124;CIGAR=2M1X;DP=139;DPB=142.667;DPRA=0;EPP=3.64073;EPPR=0;GTI=0;LEN=1;MEANALT=6;MQM=60;MQMR=0;NS=1;NUMALT=1;ODDS=115.071;PAIRED=0;PAIREDR=0;PAO=0;PQA=0;PQR=0;PRO=0;QA=3230;QR=0;RO=0;RPL=60;RPP=3.29049;RPPR=0;RPR=64;RUN=1;SAF=123;SAP=263.657;SAR=1;SRF=0;SRP=0;SRR=0;TYPE=snp;ASP;CAF=0.3868,0.6132;COMMON=1;G5;G5A;GENEINFO=ABL1:25;GNO;INT;KGPhase1;KGPhase3;RS=2583840;RS…	GT:DP:AD:RO:QR:AO:QA:GL	1/1:139:0,124:0:0:124:3230:-290.725,-37.3277,0
9	130742484	rs2791731	T	C	2153.51	PASS	AB=0;ABP=0;AC=2;AF=1;AN=2;AO=131;CIGAR=1X;DP=136;DPB=136;DPRA=0;EPP=3.4247;EPPR=9.52472;GTI=0;LEN=1;MEANALT=3;MQM=60;MQMR=60;NS=1;NUMALT=1;ODDS=179.348;PAIRED=0;PAIREDR=0;PAO=0;PQA=0;PQR=0;PRO=0;QA=2847;QR=21;RO=3;RPL=63;RPP=3.4247;RPPR=9.52472;RPR=68;RUN=1;SAF=131;SAP=287.473;SAR=0;SRF=3;SRP=9.52472;SRR=0;TYPE=snp;ASP;CAF=0.3844,0.6156;COMMON=1;G5;G5A;GENEINFO=ABL1:25;GNO;HD;INT;KGPhase1;KGPhase…	GT:DP:AD:RO:QR:AO:QA:GL	1/1:136:3,131:3:21:131:2847:-254.474,-38.436,0
9	130742857	rs2789766	T	C	2317.34	PASS	AB=0;ABP=0;AC=2;AF=1;AN=2;AO=122;CIGAR=1X;DP=132;DPB=132;DPRA=0;EPP=3.29508;EPPR=7.35324;GTI=0;LEN=1;MEANALT=3;MQM=60;MQMR=60;NS=1;NUMALT=1;ODDS=141.51;PAIRED=0;PAIREDR=0;PAO=0;PQA=0;PQR=0;PRO=0;QA=3111;QR=151;RO=8;RPL=63;RPP=3.29508;RPPR=7.35324;RPR=59;RUN=1;SAF=122;SAP=267.93;SAR=0;SRF=8;SRP=20.3821;SRR=0;TYPE=snp;ASP;CAF=0.8534,0.1466;COMMON=1;G5;GENEINFO=ABL1:25;GNO;INT;KGPhase1;KGPhase3;RS=2…	GT:DP:AD:RO:QR:AO:QA:GL	1/1:132:8,122:8:151:122:3111:-266.47,-28.2033,0
9	130743229	rs2791732	T	C	2845.33	PASS	AB=0;ABP=0;AC=2;AF=1;AN=2;AO=141;CIGAR=1X;DP=141;DPB=141;DPRA=0;EPP=3.39531;EPPR=0;GTI=0;LEN=1;MEANALT=1;MQM=60;MQMR=0;NS=1;NUMALT=1;ODDS=200.073;PAIRED=0;PAIREDR=0;PAO=0;PQA=0;PQR=0;PRO=0;QA=3634;QR=0;RO=0;RPL=67;RPP=3.76493;RPPR=0;RPR=74;RUN=1;SAF=140;SAP=300.564;SAR=1;SRF=0;SRP=0;SRR=0;TYPE=snp;ASP;CAF=0.8421,0.1579;COMMON=1;G5;G5A;GENEINFO=ABL1:25;GNO;INT;KGPhase1;KGPhase3;RS=2791732;RSPOS=13…	GT:DP:AD:RO:QR:AO:QA:GL	1/1:141:0,141:0:0:141:3634:-327.289,-42.4452,0
9	130743273	rs2789765	G	A	3316.74	PASS	AB=0;ABP=0;AC=2;AF=1;AN=2;AO=141;CIGAR=1X;DP=141;DPB=141;DPRA=0;EPP=3.39531;EPPR=0;GTI=0;LEN=1;MEANALT=1;MQM=60;MQMR=0;NS=1;NUMALT=1;ODDS=200.073;PAIRED=0;PAIREDR=0;PAO=0;PQA=0;PQR=0;PRO=0;QA=4188;QR=0;RO=0;RPL=67;RPP=3.76493;RPPR=0;RPR=74;RUN=1;SAF=140;SAP=300.564;SAR=1;SRF=0;SRP=0;SRR=0;TYPE=snp;ASP;CAF=0.387,0.613,.;COMMON=1;G5;G5A;GENEINFO=ABL1:25;GNO;INT;KGPhase1;KGPhase3;RS=2789765;RSPOS=13…	GT:DP:AD:RO:QR:AO:QA:GL	1/1:141:0,141:0:0:141:4188:-374.43,-42.4452,0
9	130743334	rs2855161	A	G	1835.06	PASS	AB=0;ABP=0;AC=2;AF=1;AN=2;AO=129;CIGAR=1X;DP=141;DPB=141;DPRA=0;EPP=3.43113;EPPR=3.0103;GTI=0;LEN=1;MEANALT=1;MQM=60;MQMR=60;NS=1;NUMALT=1;ODDS=135.015;PAIRED=0;PAIREDR=0;PAO=0;PQA=0;PQR=0;PRO=0;QA=2598;QR=179;RO=12;RPL=61;RPP=3.83512;RPPR=3.0103;RPR=68;RUN=1;SAF=128;SAP=274.512;SAR=1;SRF=12;SRP=29.068;SRR=0;TYPE=snp;ASP;CAF=0.853,0.147;COMMON=1;G5;GENEINFO=ABL1:25;GNO;INT;KGPhase1;KGPhase3;RS=28…	GT:DP:AD:RO:QR:AO:QA:GL	1/1:141:12,129:12:179:129:2598:-217.755,-26.1864,0
9	130743421	rs2855162	C	T	2107.58	PASS	AB=0;ABP=0;AC=2;AF=1;AN=2;AO=119;CIGAR=1X;DP=131;DPB=131;DPRA=0;EPP=3.46649;EPPR=4.78696;GTI=0;LEN=1;MEANALT=2;MQM=60;MQMR=60;NS=1;NUMALT=1;ODDS=116.293;PAIRED=0;PAIREDR=0;PAO=0;PQA=0;PQR=0;PRO=0;QA=2900;QR=204;RO=11;RPL=61;RPP=3.17453;RPPR=7.94546;RPR=58;RUN=1;SAF=118;SAP=252.803;SAR=1;SRF=10;SRP=19.0002;SRR=1;TYPE=snp;ASP;CAF=0.853,0.147;COMMON=1;G5;GENEINFO=ABL1:25;GNO;INT;KGPhase1;KGPhase3;RS…	GT:DP:AD:RO:QR:AO:QA:GL	1/1:131:11,119:11:204:119:2900:-242.683,-20.6782,0
9	130744334	rs2855163	G	A	2226.65	PASS	AB=0;ABP=0;AC=2;AF=1;AN=2;AO=121;CIGAR=1X;DP=133;DPB=133;DPRA=0;EPP=3.02825;EPPR=3.0103;GTI=0;LEN=1;MEANALT=1;MQM=60;MQMR=60;NS=1;NUMALT=1;ODDS=126.3;PAIRED=0;PAIREDR=0;PAO=0;PQA=0;PQR=0;PRO=0;QA=2977;QR=160;RO=12;RPL=61;RPP=3.02825;RPPR=3.73412;RPR=60;RUN=1;SAF=119;SAP=248.674;SAR=2;SRF=11;SRP=21.1059;SRR=1;TYPE=snp;ASP;CAF=0.853,0.147,.;COMMON=1;G5;GENEINFO=ABL1:25;GNO;INT;KGPhase1;KGPhase3;RS=…	GT:DP:AD:RO:QR:AO:QA:GL	1/1:133:12,121:12:160:121:2977:-253.619,-25.5047,0
9	130744614	rs1363301238	G	A	25.7363	PASS	AB=0.234375;ABP=81.4547;AC=1;AF=0.5;AN=2;AO=30;CIGAR=1X;DP=128;DPB=128;DPRA=0;EPP=5.61607;EPPR=3.09893;GTI=0;LEN=1;MEANALT=1;MQM=60;MQMR=60;NS=1;NUMALT=1;ODDS=5.92334;PAIRED=0;PAIREDR=0;PAO=0;PQA=0;PQR=0;PRO=0;QA=705;QR=2539;RO=98;RPL=12;RPP=5.61607;RPPR=3.0103;RPR=18;RUN=1;SAF=30;SAP=68.1545;SAR=0;SRF=95;SRP=190.555;SRR=3;TYPE=snp;ASP;GENEINFO=ABL1:25;INT;RS=1363301238;RSPOS=130744614;SAO=0;SSR=…	GT:DP:AD:RO:QR:AO:QA:GL	0/1:128:98,30:98:2539:30:705:-25.1349,0,-190.208
9	130744642	rs2855164	G	T	1849.51	PASS	AB=0;ABP=0;AC=2;AF=1;AN=2;AO=110;CIGAR=1X;DP=124;DPB=124;DPRA=0;EPP=3.0103;EPPR=5.80219;GTI=0;LEN=1;MEANALT=3;MQM=60;MQMR=60;NS=1;NUMALT=1;ODDS=127.134;PAIRED=0;PAIREDR=0;PAO=0;PQA=0;PQR=0;PRO=0;QA=2519;QR=113;RO=7;RPL=55;RPP=3.0103;RPPR=18.2106;RPR=55;RUN=1;SAF=110;SAP=241.872;SAR=0;SRF=5;SRP=5.80219;SRR=2;TYPE=snp;ASP;CAF=0.8534,0.1466;COMMON=1;G5;GENEINFO=ABL1:25;GNO;INT;KGPhase1;KGPhase3;RS=2…	GT:DP:AD:RO:QR:AO:QA:GL	1/1:124:7,110:7:113:110:2519:-216.627,-25.0112,0
9	130745611	rs2789764	T	A	1887.97	PASS	AB=0;ABP=0;AC=2;AF=1;AN=2;AO=111;CIGAR=1X;DP=117;DPB=117;DPRA=0;EPP=4.59489;EPPR=5.18177;GTI=0;LEN=1;MEANALT=3;MQM=60;MQMR=60;NS=1;NUMALT=1;ODDS=140.306;PAIRED=0;PAIREDR=0;PAO=0;PQA=0;PQR=0;PRO=0;QA=2491;QR=56;RO=4;RPL=58;RPP=3.49937;RPPR=3.0103;RPR=53;RUN=1;SAF=109;SAP=226.985;SAR=2;SRF=3;SRP=5.18177;SRR=1;TYPE=snp;ASP;CAF=0.8161,0.1839;COMMON=1;G5;G5A;GENEINFO=ABL1:25;GNO;HD;INT;KGPhase1;KGPhas…	GT:DP:AD:RO:QR:AO:QA:GL	1/1:117:4,111:4:56:111:2491:-219.244,-29.5252,0
9	130746117	rs2253070	GCAAAACG	ACAAAACG	1340.7	PASS	AB=0;ABP=0;AC=2;AF=1;AN=2;AO=79;CIGAR=1X7M;DP=106;DPB=106.25;DPRA=0;EPP=3.69747;EPPR=3.73412;GTI=0;LEN=1;MEANALT=14;MQM=60;MQMR=60;NS=1;NUMALT=1;ODDS=101.6;PAIRED=0;PAIREDR=0;PAO=0;PQA=0;PQR=0;PRO=0;QA=1782;QR=45;RO=3;RPL=41;RPP=3.25768;RPPR=3.73412;RPR=38;RUN=1;SAF=78;SAP=165.981;SAR=1;SRF=3;SRP=9.52472;SRR=0;TYPE=snp;ASP;CAF=0.8149,0.1851;COMMON=1;G5;G5A;GENEINFO=ABL1:25;GNO;HD;INT;KGPhase1;KGP…	GT:DP:AD:RO:QR:AO:QA:GL	1/1:106:3,79:3:45:79:1782:-156.388,-20.6322,0
9	130746386	rs2253084	C	T	2044.37	PASS	AB=0;ABP=0;AC=2;AF=1;AN=2;AO=107;CIGAR=1X;DP=109;DPB=109;DPRA=0;EPP=3.19295;EPPR=5.18177;GTI=0;LEN=1;MEANALT=2;MQM=60;MQMR=60;NS=1;NUMALT=1;ODDS=150.226;PAIRED=0;PAIREDR=0;PAO=0;PQA=0;PQR=0;PRO=0;QA=2608;QR=7;RO=1;RPL=55;RPP=3.19295;RPPR=5.18177;RPR=52;RUN=1;SAF=105;SAP=218.311;SAR=2;SRF=0;SRP=5.18177;SRR=1;TYPE=snp;ASP;CAF=0.8163,0.1837;COMMON=1;G5;G5A;GENEINFO=ABL1:25;GNO;HD;INT;KGPhase1;KGPhas…	GT:DP:AD:RO:QR:AO:QA:GL	1/1:109:1,107:1:7:107:2608:-234.254,-31.8612,0
9	130746946	rs2253106	GACTCCAGGAGAGAAAT	AACTCCAGGAGAGAAAT	1258.98	PASS	AB=0;ABP=0;AC=2;AF=1;AN=2;AO=67;CIGAR=1X16M;DP=109;DPB=106.824;DPRA=0;EPP=5.63551;EPPR=0;GTI=0;LEN=1;MEANALT=29;MQM=60;MQMR=0;NS=1;NUMALT=1;ODDS=66.8989;PAIRED=0;PAIREDR=0;PAO=0;PQA=0;PQR=0;PRO=0;QA=1629;QR=0;RO=0;RPL=37;RPP=4.59839;RPPR=0;RPR=30;RUN=1;SAF=66;SAP=139.943;SAR=1;SRF=0;SRP=0;SRR=0;TYPE=snp;ASP;CAF=0.8159,0.1841;COMMON=1;G5;G5A;GENEINFO=ABL1:25;GNO;HD;INT;KGPhase1;KGPhase3;RS=2253106…	GT:DP:AD:RO:QR:AO:QA:GL	1/1:109:0,67:0:0:67:1629:-146.682,-20.169,0
9	130747312	rs2855165	C	A	2478.65	PASS	AB=0;ABP=0;AC=2;AF=1;AN=2;AO=112;CIGAR=1X;DP=113;DPB=113;DPRA=0;EPP=4.25114;EPPR=5.18177;GTI=0;LEN=1;MEANALT=1;MQM=60;MQMR=60;NS=1;NUMALT=1;ODDS=157.227;PAIRED=0;PAIREDR=0;PAO=0;PQA=0;PQR=0;PRO=0;QA=3127;QR=6;RO=1;RPL=59;RPP=3.70827;RPPR=5.18177;RPR=53;RUN=1;SAF=111;SAP=237.607;SAR=1;SRF=0;SRP=5.18177;SRR=1;TYPE=snp;ASP;CAF=0.8051,0.1949,.;COMMON=1;G5;G5A;GENEINFO=ABL1:25;GNO;INT;KGPhase1;KGPhase…	GT:DP:AD:RO:QR:AO:QA:GL	1/1:113:1,112:1:6:112:3127:-281.068,-33.4164,0
9	130748062	rs2855166	T	G	1459.61	PASS	AB=0;ABP=0;AC=2;AF=1;AN=2;AO=102;CIGAR=1X;DP=108;DPB=108;DPRA=0;EPP=7.18293;EPPR=5.18177;GTI=0;LEN=1;MEANALT=2;MQM=60;MQMR=60;NS=1;NUMALT=1;ODDS=132.17;PAIRED=0;PAIREDR=0;PAO=0;PQA=0;PQR=0;PRO=0;QA=1991;QR=37;RO=4;RPL=57;RPP=6.07591;RPPR=3.0103;RPR=45;RUN=1;SAF=101;SAP=215.9;SAR=1;SRF=3;SRP=5.18177;SRR=1;TYPE=snp;ASP;CAF=0.8149,0.1851;COMMON=1;G5;G5A;GENEINFO=ABL1:25;GNO;HD;INT;KGPhase1;KGPhase3;…	GT:DP:AD:RO:QR:AO:QA:GL	1/1:108:4,102:4:37:102:1991:-175.953,-28.5575,0
9	130751251	rs2855167	T	C	2364	PASS	AB=0;ABP=0;AC=2;AF=1;AN=2;AO=84;CIGAR=1X;DP=85;DPB=85;DPRA=0;EPP=15.5221;EPPR=5.18177;GTI=0;LEN=1;MEANALT=1;MQM=60;MQMR=60;NS=1;NUMALT=1;ODDS=112.251;PAIRED=0;PAIREDR=0;PAO=0;PQA=0;PQR=0;PRO=0;QA=3052;QR=34;RO=1;RPL=52;RPP=13.3506;RPPR=5.18177;RPR=32;RUN=1;SAF=83;SAP=176.831;SAR=1;SRF=0;SRP=5.18177;SRR=1;TYPE=snp;ASP;CAF=0.374,0.626;COMMON=1;G5;G5A;GENEINFO=ABL1:25;GNO;INT;KGPhase1;KGPhase3;RS=28…	GT:DP:AD:RO:QR:AO:QA:GL	1/1:85:1,84:1:34:84:3052:-263.265,-22.1886,0
9	130752503	rs2791734	CTATG	GTATG	1291.29	PASS	AB=0;ABP=0;AC=2;AF=1;AN=2;AO=67;CIGAR=1X4M;DP=79;DPB=79.6;DPRA=0;EPP=20.1552;EPPR=3.0103;GTI=0;LEN=1;MEANALT=6;MQM=60;MQMR=60;NS=1;NUMALT=1;ODDS=72.9694;PAIRED=0;PAIREDR=0;PAO=0;PQA=0;PQR=0;PRO=0;QA=1706;QR=24;RO=2;RPL=44;RPP=17.3031;RPPR=7.35324;RPR=23;RUN=1;SAF=66;SAP=139.943;SAR=1;SRF=1;SRP=3.0103;SRR=1;TYPE=snp;ASP;CAF=0.3744,0.6256;COMMON=1;G5;G5A;GENEINFO=ABL1:25;GNO;HD;INT;KGPhase1;KGPhase…	GT:DP:AD:RO:QR:AO:QA:GL	1/1:79:2,67:2:24:67:1706:-151.447,-18.6193,0
9	130753219	rs2791735	T	C	1235.07	PASS	AB=0;ABP=0;AC=2;AF=1;AN=2;AO=76;CIGAR=1X;DP=79;DPB=79;DPRA=0;EPP=36.0395;EPPR=9.52472;GTI=0;LEN=1;MEANALT=1;MQM=60;MQMR=60;NS=1;NUMALT=1;ODDS=97.43;PAIRED=0;PAIREDR=0;PAO=0;PQA=0;PQR=0;PRO=0;QA=1723;QR=44;RO=3;RPL=54;RPP=32.268;RPPR=3.73412;RPR=22;RUN=1;SAF=75;SAP=159.471;SAR=1;SRF=2;SRP=3.73412;SRR=1;TYPE=snp;ASP;CAF=0.3748,.,0.6252;COMMON=1;G5;G5A;GENEINFO=ABL1:25;GNO;INT;KGPhase1;KGPhase3;RS=2…	GT:DP:AD:RO:QR:AO:QA:GL	1/1:79:3,76:3:44:76:1723:-151.181,-19.675,0
9	130754674	rs11244122	TGGGGGGGGCTT	TGGGGGGGCCTT	216.088	PASS	AB=0;ABP=0;AC=2;AF=1;AN=2;AO=19;CIGAR=8M1X3M;DP=63;DPB=62.75;DPRA=0;EPP=8.61041;EPPR=0;GTI=0;LEN=1;MEANALT=23;MQM=60;MQMR=0;NS=1;NUMALT=1;ODDS=10.21;PAIRED=0;PAIREDR=0;PAO=0;PQA=0;PQR=0;PRO=0;QA=322;QR=0;RO=0;RPL=14;RPP=12.2676;RPPR=0;RPR=5;RUN=1;SAF=18;SAP=36.0395;SAR=1;SRF=0;SRP=0;SRR=0;TYPE=snp;ASP;CAF=0.9932,0.006789;COMMON=1;GENEINFO=ABL1:25;GNO;INT;KGPhase3;RS=11244122;RSPOS=130754682;SAO=0…	GT:DP:AD:RO:QR:AO:QA:GL	1/1:63:0,19:0:0:19:322:-28.9897,-5.71957,0
9	130755514	rs2855169	T	C	857.661	PASS	AB=0;ABP=0;AC=2;AF=1;AN=2;AO=64;CIGAR=1X;DP=68;DPB=68;DPRA=0;EPP=42.2325;EPPR=3.0103;GTI=0;LEN=1;MEANALT=2;MQM=60;MQMR=60;NS=1;NUMALT=1;ODDS=86.2058;PAIRED=0;PAIREDR=0;PAO=0;PQA=0;PQR=0;PRO=0;QA=1275;QR=24;RO=2;RPL=50;RPP=46.9826;RPPR=7.35324;RPR=14;RUN=1;SAF=63;SAP=133.434;SAR=1;SRF=1;SRP=3.0103;SRR=1;TYPE=snp;ASP;CAF=0.8155,0.1845;COMMON=1;G5;G5A;GENEINFO=ABL1:25;GNO;HD;INT;KGPhase1;KGPhase3;RS…	GT:DP:AD:RO:QR:AO:QA:GL	1/1:68:2,64:2:24:64:1275:-112.671,-17.698,0
9	130755732	rs2583835	C	T	1331.46	PASS	AB=0;ABP=0;AC=2;AF=1;AN=2;AO=72;CIGAR=1X;DP=73;DPB=73;DPRA=0;EPP=56.2114;EPPR=5.18177;GTI=0;LEN=1;MEANALT=1;MQM=60;MQMR=60;NS=1;NUMALT=1;ODDS=102.442;PAIRED=0;PAIREDR=0;PAO=0;PQA=0;PQR=0;PRO=0;QA=1846;QR=5;RO=1;RPL=58;RPP=61.3988;RPPR=5.18177;RPR=14;RUN=1;SAF=71;SAP=150.791;SAR=1;SRF=0;SRP=5.18177;SRR=1;TYPE=snp;ASP;CAF=0.8159,0.1841;COMMON=1;G5;G5A;GENEINFO=ABL1:25;GNO;INT;KGPhase1;KGPhase3;RS=2…	GT:DP:AD:RO:QR:AO:QA:GL	1/1:73:1,72:1:5:72:1846:-165.87,-21.4752,0
9	130755834	rs2583836	T	C	1141.18	PASS	AB=0;ABP=0;AC=2;AF=1;AN=2;AO=68;CIGAR=1X;DP=73;DPB=73;DPRA=0;EPP=49.1222;EPPR=5.18177;GTI=0;LEN=1;MEANALT=2;MQM=60;MQMR=60;NS=1;NUMALT=1;ODDS=82.9215;PAIRED=0;PAIREDR=0;PAO=0;PQA=0;PQR=0;PRO=0;QA=1646;QR=63;RO=4;RPL=54;RPP=54.1038;RPPR=11.6962;RPR=14;RUN=1;SAF=67;SAP=142.112;SAR=1;SRF=3;SRP=5.18177;SRR=1;TYPE=snp;ASP;CAF=0.3748,0.6252;COMMON=1;G5;G5A;GENEINFO=ABL1:25;GNO;HD;INT;KGPhase1;KGPhase3;…	GT:DP:AD:RO:QR:AO:QA:GL	1/1:73:4,68:4:63:68:1646:-142.55,-15.9423,0
9	130756078	rs2583837	T	A	958.188	PASS	AB=0;ABP=0;AC=2;AF=1;AN=2;AO=67;CIGAR=1X;DP=68;DPB=68;DPRA=0;EPP=47.3796;EPPR=5.18177;GTI=0;LEN=1;MEANALT=1;MQM=60;MQMR=60;NS=1;NUMALT=1;ODDS=93.5095;PAIRED=0;PAIREDR=0;PAO=0;PQA=0;PQR=0;PRO=0;QA=1403;QR=14;RO=1;RPL=53;RPP=52.306;RPPR=5.18177;RPR=14;RUN=1;SAF=66;SAP=139.943;SAR=1;SRF=0;SRP=5.18177;SRR=1;TYPE=snp;ASP;CAF=0.3748,0.6252,.;COMMON=1;G5;G5A;GENEINFO=ABL1:25;GNO;INT;KGPhase1;KGPhase3;RS…	GT:DP:AD:RO:QR:AO:QA:GL	1/1:68:1,67:1:14:67:1403:-125.067,-19.0701,0
9	130757371	rs2791737	A	G	1385.97	PASS	AB=0;ABP=0;AC=2;AF=1;AN=2;AO=68;CIGAR=1X;DP=69;DPB=69;DPRA=0;EPP=49.1222;EPPR=5.18177;GTI=0;LEN=1;MEANALT=1;MQM=60;MQMR=60;NS=1;NUMALT=1;ODDS=91.6582;PAIRED=0;PAIREDR=0;PAO=0;PQA=0;PQR=0;PRO=0;QA=1901;QR=28;RO=1;RPL=54;RPP=54.1038;RPPR=5.18177;RPR=14;RUN=1;SAF=67;SAP=142.112;SAR=1;SRF=0;SRP=5.18177;SRR=1;TYPE=snp;ASP;CAF=0.39,0.61;COMMON=1;G5;G5A;GENEINFO=ABL1:25;GNO;INT;KGPhase1;KGPhase3;RS=2791…	GT:DP:AD:RO:QR:AO:QA:GL	1/1:69:1,68:1:28:68:1901:-168.534,-17.9713,0
9	130758119	rs2791738	CA	CG	462.535	PASS	AB=0;ABP=0;AC=2;AF=1;AN=2;AO=53;CIGAR=1M1X;DP=60;DPB=64;DPRA=0;EPP=32.8783;EPPR=7.35324;GTI=0;LEN=1;MEANALT=6;MQM=60;MQMR=60;NS=1;NUMALT=1;ODDS=76.4689;PAIRED=0;PAIREDR=0;PAO=0;PQA=0;PQR=0;PRO=0;QA=752;QR=6;RO=2;RPL=41;RPP=37.4671;RPPR=7.35324;RPR=12;RUN=1;SAF=52;SAP=109.576;SAR=1;SRF=2;SRP=7.35324;SRR=0;TYPE=snp;ASP;CAF=0.3858,0.6142;COMMON=1;G5;G5A;GENEINFO=ABL1:25;GNO;HD;INT;KGPhase1;KGPhase3;…	GT:DP:AD:RO:QR:AO:QA:GL	1/1:60:2,53:2:6:53:752:-67.2357,-16.0189,0
9	130758360	rs2313528	G	A	1391.86	PASS	AB=0;ABP=0;AC=2;AF=1;AN=2;AO=66;CIGAR=1X;DP=67;DPB=67;DPRA=0;EPP=45.6501;EPPR=5.18177;GTI=0;LEN=1;MEANALT=1;MQM=60;MQMR=60;NS=1;NUMALT=1;ODDS=91.2171;PAIRED=0;PAIREDR=0;PAO=0;PQA=0;PQR=0;PRO=0;QA=1881;QR=18;RO=1;RPL=52;RPP=50.5195;RPPR=5.18177;RPR=14;RUN=1;SAF=65;SAP=137.773;SAR=1;SRF=0;SRP=5.18177;SRR=1;TYPE=snp;ASP;CAF=0.39,0.61,.;COMMON=1;G5;G5A;GENEINFO=ABL1:25;GNO;INT;KGPhase1;KGPhase3;RS=23…	GT:DP:AD:RO:QR:AO:QA:GL	1/1:67:1,66:1:18:66:1881:-167.749,-18.369,0
9	130758954	rs2791740	A	G	694.4	PASS	AB=0;ABP=0;AC=2;AF=1;AN=2;AO=62;CIGAR=1X;DP=65;DPB=65;DPRA=0;EPP=53.5846;EPPR=3.0103;GTI=0;LEN=1;MEANALT=2;MQM=60;MQMR=60;NS=1;NUMALT=1;ODDS=82.0601;PAIRED=0;PAIREDR=0;PAO=0;PQA=0;PQR=0;PRO=0;QA=1124;QR=31;RO=2;RPL=51;RPP=59.0483;RPPR=7.35324;RPR=11;RUN=1;SAF=61;SAP=129.096;SAR=1;SRF=1;SRP=3.0103;SRR=1;TYPE=snp;ASP;CAF=0.3748,0.6252,.;COMMON=1;G5;G5A;GENEINFO=ABL1:25;GNO;INT;KGPhase1;KGPhase3;RS=…	GT:DP:AD:RO:QR:AO:QA:GL	1/1:65:2,62:2:31:62:1124:-98.3945,-16.4727,0
9	130759934	rs2313532	G	A	1002.94	PASS	AB=0;ABP=0;AC=2;AF=1;AN=2;AO=58;CIGAR=1X;DP=61;DPB=61;DPRA=0;EPP=36.7056;EPPR=7.35324;GTI=0;LEN=1;MEANALT=2;MQM=60;MQMR=60;NS=1;NUMALT=1;ODDS=79.6429;PAIRED=0;PAIREDR=0;PAO=0;PQA=0;PQR=0;PRO=0;QA=1395;QR=23;RO=2;RPL=45;RPP=41.348;RPPR=7.35324;RPR=13;RUN=1;SAF=57;SAP=120.42;SAR=1;SRF=2;SRP=7.35324;SRR=0;TYPE=snp;ASP;CAF=0.3902,0.6098,.,.;COMMON=1;G5;G5A;GENEINFO=ABL1:25;GNO;INT;KGPhase1;KGPhase3;N…	GT:DP:AD:RO:QR:AO:QA:GL	1/1:61:2,58:2:23:58:1395:-123.598,-15.9685,0
9	130760159	rs10793970	T	C	579.077	PASS	AB=0;ABP=0;AC=2;AF=1;AN=2;AO=52;CIGAR=1X;DP=60;DPB=60;DPRA=0;EPP=35.7494;EPPR=3.73412;GTI=0;LEN=1;MEANALT=3;MQM=60;MQMR=60;NS=1;NUMALT=1;ODDS=72.4686;PAIRED=0;PAIREDR=0;PAO=0;PQA=0;PQR=0;PRO=0;QA=891;QR=11;RO=3;RPL=41;RPP=40.5935;RPPR=3.73412;RPR=11;RUN=1;SAF=51;SAP=107.408;SAR=1;SRF=3;SRP=9.52472;SRR=0;TYPE=snp;ASP;CAF=0.8163,0.1837;COMMON=1;G5;G5A;GENEINFO=ABL1:25;GNO;HD;INT;KGPhase1;KGPhase3;R…	GT:DP:AD:RO:QR:AO:QA:GL	1/1:60:3,52:3:11:52:891:-79.3017,-15.5799,0
9	130760855	rs113315613	C	T	1234.58	PASS	AB=0;ABP=0;AC=2;AF=1;AN=2;AO=61;CIGAR=1X;DP=61;DPB=61;DPRA=0;EPP=51.7438;EPPR=0;GTI=0;LEN=1;MEANALT=1;MQM=60;MQMR=0;NS=1;NUMALT=1;ODDS=89.1691;PAIRED=0;PAIREDR=0;PAO=0;PQA=0;PQR=0;PRO=0;QA=1726;QR=0;RO=0;RPL=50;RPP=57.1547;RPPR=0;RPR=11;RUN=1;SAF=60;SAP=126.927;SAR=1;SRF=0;SRP=0;SRR=0;TYPE=snp;ASP;CAF=0.8544,0.1456;COMMON=1;G5;GENEINFO=ABL1:25;GNO;INT;KGPhase1;KGPhase3;RS=113315613;RSPOS=13076085…	GT:DP:AD:RO:QR:AO:QA:GL	1/1:61:0,61:0:0:61:1726:-152.899,-18.3628,0
9	130761092	rs7850345	C	T	1022.78	PASS	AB=0;ABP=0;AC=2;AF=1;AN=2;AO=59;CIGAR=1X;DP=59;DPB=59;DPRA=0;EPP=53.3958;EPPR=0;GTI=0;LEN=1;MEANALT=1;MQM=60;MQMR=0;NS=1;NUMALT=1;ODDS=86.3965;PAIRED=0;PAIREDR=0;PAO=0;PQA=0;PQR=0;PRO=0;QA=1459;QR=0;RO=0;RPL=49;RPP=58.9901;RPPR=0;RPR=10;RUN=1;SAF=58;SAP=122.589;SAR=1;SRF=0;SRP=0;SRR=0;TYPE=snp;ASP;CAF=0.8167,0.1833;COMMON=1;G5;G5A;GENEINFO=ABL1:25;GNO;INT;KGPhase1;KGPhase3;RS=7850345;RSPOS=130761…	GT:DP:AD:RO:QR:AO:QA:GL	1/1:59:0,59:0:0:59:1459:-131.544,-17.7608,0
9	130761135	rs7856154	GTTTTTGTA	GTTTTTGTG	851.936	PASS	AB=0;ABP=0;AC=2;AF=1;AN=2;AO=42;CIGAR=8M1X;DP=59;DPB=59.6667;DPRA=0;EPP=28.0339;EPPR=13.8677;GTI=0;LEN=1;MEANALT=8;MQM=60;MQMR=60;NS=1;NUMALT=1;ODDS=47.6743;PAIRED=0;PAIREDR=0;PAO=0;PQA=0;PQR=0;PRO=0;QA=1279;QR=88;RO=5;RPL=33;RPP=32.7905;RPPR=13.8677;RPR=9;RUN=1;SAF=41;SAP=85.7331;SAR=1;SRF=5;SRP=13.8677;SRR=0;TYPE=snp;ASP;CAF=0.8544,0.1456;COMMON=1;G5;GENEINFO=ABL1:25;GNO;INT;KGPhase1;KGPhase3;R…	GT:DP:AD:RO:QR:AO:QA:GL	1/1:59:5,42:5:88:42:1279:-99.1677,-6.22666,0
9	130762075	rs11244133	G	A	984.982	PASS	AB=0;ABP=0;AC=2;AF=1;AN=2;AO=55;CIGAR=1X;DP=59;DPB=59;DPRA=0;EPP=40.9518;EPPR=9.52472;GTI=0;LEN=1;MEANALT=2;MQM=60;MQMR=60;NS=1;NUMALT=1;ODDS=74.021;PAIRED=0;PAIREDR=0;PAO=0;PQA=0;PQR=0;PRO=0;QA=1376;QR=33;RO=3;RPL=44;RPP=46.0055;RPPR=9.52472;RPR=11;RUN=1;SAF=54;SAP=113.913;SAR=1;SRF=3;SRP=9.52472;SRR=0;TYPE=snp;ASP;CAF=0.8544,0.1456;COMMON=1;G5;GENEINFO=ABL1:25;GNO;INT;KGPhase1;KGPhase3;RS=11244…	GT:DP:AD:RO:QR:AO:QA:GL	1/1:59:3,55:3:33:55:1376:-120.998,-14.4673,0
9	130762081	rs2855170	TGTG	TGCG	615.841	PASS	AB=0;ABP=0;AC=2;AF=1;AN=2;AO=42;CIGAR=2M1X1M;DP=56;DPB=56.5;DPRA=0;EPP=28.0339;EPPR=0;GTI=0;LEN=1;MEANALT=9;MQM=60;MQMR=0;NS=1;NUMALT=1;ODDS=52.4645;PAIRED=0;PAIREDR=0;PAO=0;PQA=0;PQR=0;PRO=0;QA=889;QR=0;RO=0;RPL=33;RPP=32.7905;RPPR=0;RPR=9;RUN=1;SAF=41;SAP=85.7331;SAR=1;SRF=0;SRP=0;SRR=0;TYPE=snp;ASP;CAF=0.3888,0.6112,.;COMMON=1;G5;G5A;GENEINFO=ABL1:25;GNO;INT;KGPhase1;KGPhase3;RS=2855170;RSPOS=…	GT:DP:AD:RO:QR:AO:QA:GL	1/1:56:0,42:0:0:42:889:-80.0737,-12.6433,0
9	130763556	rs2855171	T	C	948.516	PASS	AB=0;ABP=0;AC=2;AF=1;AN=2;AO=52;CIGAR=1X;DP=55;DPB=55;DPRA=0;EPP=45.7716;EPPR=5.18177;GTI=0;LEN=1;MEANALT=3;MQM=60;MQMR=60;NS=1;NUMALT=1;ODDS=74.9369;PAIRED=0;PAIREDR=0;PAO=0;PQA=0;PQR=0;PRO=0;QA=1331;QR=6;RO=1;RPL=43;RPP=51.2838;RPPR=5.18177;RPR=9;RUN=1;SAF=51;SAP=107.408;SAR=1;SRF=1;SRP=5.18177;SRR=0;TYPE=snp;ASP;CAF=0.1184,0.8816;COMMON=1;G5;GENEINFO=ABL1:25;GNO;HD;INT;KGPhase1;KGPhase3;RS=285…	GT:DP:AD:RO:QR:AO:QA:GL	1/1:55:1,52:1:6:52:1331:-119.428,-15.4113,0
9	130763689	rs12236004	C	T	873.23	PASS	AB=0;ABP=0;AC=2;AF=1;AN=2;AO=52;CIGAR=1X;DP=53;DPB=53;DPRA=0;EPP=45.7716;EPPR=5.18177;GTI=0;LEN=1;MEANALT=1;MQM=60;MQMR=60;NS=1;NUMALT=1;ODDS=73.6551;PAIRED=0;PAIREDR=0;PAO=0;PQA=0;PQR=0;PRO=0;QA=1253;QR=11;RO=1;RPL=43;RPP=51.2838;RPPR=5.18177;RPR=9;RUN=1;SAF=51;SAP=107.408;SAR=1;SRF=1;SRP=5.18177;SRR=0;TYPE=snp;ASP;CAF=0.8181,0.1819;COMMON=1;G5;G5A;GENEINFO=ABL1:25;GNO;HD;INT;KGPhase1;KGPhase3;R…	GT:DP:AD:RO:QR:AO:QA:GL	1/1:53:1,52:1:11:52:1253:-111.9,-14.8546,0
9	130763983	rs12236044	AGGGAAC	AGGGAAA	381.242	PASS	AB=0;ABP=0;AC=2;AF=1;AN=2;AO=29;CIGAR=6M1X;DP=47;DPB=46.5714;DPRA=0;EPP=24.6501;EPPR=0;GTI=0;LEN=1;MEANALT=11;MQM=60;MQMR=0;NS=1;NUMALT=1;ODDS=28.4469;PAIRED=0;PAIREDR=0;PAO=0;PQA=0;PQR=0;PRO=0;QA=588;QR=0;RO=0;RPL=23;RPP=24.6501;RPPR=0;RPR=6;RUN=1;SAF=29;SAP=65.983;SAR=0;SRF=0;SRP=0;SRR=0;TYPE=snp;ASP;CAF=0.8558,0.1442,.;COMMON=1;G5;GENEINFO=ABL1:25;GNO;INT;KGPhase1;KGPhase3;RS=12236044;RSPOS=13…	GT:DP:AD:RO:QR:AO:QA:GL	1/1:47:0,29:0:0:29:588:-52.9604,-8.72987,0
9	130764833	rs12551573	G	A	699.298	PASS	AB=0;ABP=0;AC=2;AF=1;AN=2;AO=48;CIGAR=1X;DP=51;DPB=51;DPRA=0;EPP=43.7254;EPPR=9.52472;GTI=0;LEN=1;MEANALT=1;MQM=60;MQMR=60;NS=1;NUMALT=1;ODDS=67.0875;PAIRED=0;PAIREDR=0;PAO=0;PQA=0;PQR=0;PRO=0;QA=1043;QR=21;RO=3;RPL=39;RPP=43.7254;RPPR=9.52472;RPR=9;RUN=1;SAF=48;SAP=107.241;SAR=0;SRF=3;SRP=9.52472;SRR=0;TYPE=snp;ASP;CAF=0.8564,0.1436;COMMON=1;G5;GENEINFO=ABL1:25;GNO;INT;KGPhase1;KGPhase3;RS=12551…	GT:DP:AD:RO:QR:AO:QA:GL	1/1:51:3,48:3:21:48:1043:-92.1198,-13.3925,0
9	130769258	rs28731032	A	T	607.171	PASS	AB=0;ABP=0;AC=2;AF=1;AN=2;AO=36;CIGAR=1X;DP=37;DPB=37;DPRA=0;EPP=43.7857;EPPR=5.18177;GTI=0;LEN=1;MEANALT=1;MQM=60;MQMR=60;NS=1;NUMALT=1;ODDS=52.7548;PAIRED=0;PAIREDR=0;PAO=0;PQA=0;PQR=0;PRO=0;QA=907;QR=7;RO=1;RPL=31;RPP=43.7857;RPPR=5.18177;RPR=5;RUN=1;SAF=36;SAP=81.1833;SAR=0;SRF=1;SRP=5.18177;SRR=0;TYPE=snp;ASP;CAF=0.8458,0.1542;COMMON=1;G5;G5A;GENEINFO=ABL1:25;GNO;HD;INT;KGPhase1;KGPhase3;RS=…	GT:DP:AD:RO:QR:AO:QA:GL	1/1:37:1,36:1:7:36:907:-81.1726,-10.4381,0
9	130769755	rs10901281	CATA	CACA	907.211	PASS	AB=0;ABP=0;AC=2;AF=1;AN=2;AO=26;CIGAR=2M1X1M;DP=33;DPB=30;DPRA=0;EPP=30.0702;EPPR=0;GTI=0;LEN=1;MEANALT=3;MQM=60;MQMR=0;NS=1;NUMALT=1;ODDS=16.6451;PAIRED=0;PAIREDR=0;PAO=0;PQA=0;PQR=0;PRO=0;QA=1219;QR=0;RO=0;RPL=22;RPP=30.0702;RPPR=0;RPR=4;RUN=1;SAF=26;SAP=59.4686;SAR=0;SRF=0;SRP=0;SRR=0;TYPE=snp;ASP;CAF=0.6827,0.3173;COMMON=1;G5;G5A;GENEINFO=ABL1:25;GNO;HD;INT;KGPhase1;KGPhase3;RS=10901281;RSPOS…	GT:DP:AD:RO:QR:AO:QA:GL	1/1:33:0,26:0:0:26:1219:-105.852,-7.82678,0
9	130770291	rs913721	GAAGCC	GAAGCT	292.088	PASS	AB=0;ABP=0;AC=2;AF=1;AN=2;AO=26;CIGAR=5M1X;DP=36;DPB=34.8333;DPRA=0;EPP=30.0702;EPPR=5.18177;GTI=0;LEN=1;MEANALT=8;MQM=60;MQMR=60;NS=1;NUMALT=1;ODDS=34.7407;PAIRED=0;PAIREDR=0;PAO=0;PQA=0;PQR=0;PRO=0;QA=499;QR=17;RO=1;RPL=22;RPP=30.0702;RPPR=5.18177;RPR=4;RUN=1;SAF=26;SAP=59.4686;SAR=0;SRF=1;SRP=5.18177;SRR=0;TYPE=snp;ASP;CAF=0.6516,0.3484;COMMON=1;G5;G5A;GENEINFO=ABL1:25;GNO;INT;KGPhase1;KGPhase…	GT:DP:AD:RO:QR:AO:QA:GL	1/1:36:1,26:1:17:26:499:-43.4368,-6.59116,0
9	130770608	rs946486	CTTTTAATTAC	CTTTTAATTAT	305.136	PASS	AB=0;ABP=0;AC=2;AF=1;AN=2;AO=21;CIGAR=10M1X;DP=31;DPB=31.0909;DPRA=0;EPP=20.4855;EPPR=0;GTI=0;LEN=1;MEANALT=7;MQM=60;MQMR=0;NS=1;NUMALT=1;ODDS=25.0272;PAIRED=0;PAIREDR=0;PAO=0;PQA=0;PQR=0;PRO=0;QA=465;QR=0;RO=0;RPL=17;RPP=20.4855;RPPR=0;RPR=4;RUN=1;SAF=21;SAP=48.6112;SAR=0;SRF=0;SRP=0;SRR=0;TYPE=snp;ASP;CAF=0.623,0.377;COMMON=1;G5;G5A;GENEINFO=ABL1:25;GNO;HD;INT;KGPhase1;KGPhase3;RS=946486;RSPOS=…	GT:DP:AD:RO:QR:AO:QA:GL	1/1:31:0,21:0:0:21:465:-41.9243,-6.32163,0
9	130771205	rs4990084	TAGG	CAGG	391.489	PASS	AB=0;ABP=0;AC=2;AF=1;AN=2;AO=26;CIGAR=1X3M;DP=34;DPB=33.75;DPRA=0;EPP=30.0702;EPPR=5.18177;GTI=0;LEN=1;MEANALT=6;MQM=60;MQMR=60;NS=1;NUMALT=1;ODDS=32.9506;PAIRED=0;PAIREDR=0;PAO=0;PQA=0;PQR=0;PRO=0;QA=595;QR=3;RO=1;RPL=22;RPP=30.0702;RPPR=5.18177;RPR=4;RUN=1;SAF=26;SAP=59.4686;SAR=0;SRF=1;SRP=5.18177;SRR=0;TYPE=snp;ASP;CAF=0.6873,0.3127;COMMON=1;G5;G5A;GENEINFO=ABL1:25;GNO;HD;INT;KGPhase1;KGPhase…	GT:DP:AD:RO:QR:AO:QA:GL	1/1:34:1,26:1:3:26:595:-53.3769,-7.86835,0
9	130771890	rs2791746	G	A	579.579	PASS	AB=0;ABP=0;AC=2;AF=1;AN=2;AO=32;CIGAR=1X;DP=32;DPB=32;DPRA=0;EPP=42.0968;EPPR=0;GTI=0;LEN=1;MEANALT=1;MQM=60;MQMR=0;NS=1;NUMALT=1;ODDS=48.9666;PAIRED=0;PAIREDR=0;PAO=0;PQA=0;PQR=0;PRO=0;QA=861;QR=0;RO=0;RPL=28;RPP=42.0968;RPPR=0;RPR=4;RUN=1;SAF=32;SAP=72.4974;SAR=0;SRF=0;SRP=0;SRR=0;TYPE=snp;ASP;CAF=0.6244,0.3756;COMMON=1;G5;G5A;GENEINFO=ABL1:25;GNO;INT;KGPhase1;KGPhase3;RS=2791746;RSPOS=13077189…	GT:DP:AD:RO:QR:AO:QA:GL	1/1:32:0,32:0:0:32:861:-77.7451,-9.63296,0
9	130776261	rs2855172	C	A	309.92	PASS	AB=0;ABP=0;AC=2;AF=1;AN=2;AO=24;CIGAR=1X;DP=24;DPB=24;DPRA=0;EPP=46.8017;EPPR=0;GTI=0;LEN=1;MEANALT=1;MQM=60;MQMR=0;NS=1;NUMALT=1;ODDS=37.8762;PAIRED=0;PAIREDR=0;PAO=0;PQA=0;PQR=0;PRO=0;QA=552;QR=0;RO=0;RPL=23;RPP=46.8017;RPPR=0;RPR=1;RUN=1;SAF=24;SAP=55.1256;SAR=0;SRF=0;SRP=0;SRR=0;TYPE=snp;ASP;CAF=0.6352,0.3648;COMMON=1;G5;G5A;GENEINFO=ABL1:25;GNO;HD;INT;KGPhase1;KGPhase3;RS=2855172;RSPOS=13077…	GT:DP:AD:RO:QR:AO:QA:GL	1/1:24:0,24:0:0:24:552:-49.9057,-7.22472,0
9	130776322	rs2250957	G	A	368.238	PASS	AB=0;ABP=0;AC=2;AF=1;AN=2;AO=24;CIGAR=1X;DP=25;DPB=25;DPRA=0;EPP=39.2015;EPPR=5.18177;GTI=0;LEN=1;MEANALT=1;MQM=60;MQMR=60;NS=1;NUMALT=1;ODDS=36.0508;PAIRED=0;PAIREDR=0;PAO=0;PQA=0;PQR=0;PRO=0;QA=593;QR=9;RO=1;RPL=22;RPP=39.2015;RPPR=5.18177;RPR=2;RUN=1;SAF=24;SAP=55.1256;SAR=0;SRF=1;SRP=5.18177;SRR=0;TYPE=snp;ASP;CAF=0.6304,0.3696;COMMON=1;G5;G5A;GENEINFO=ABL1:25;GNO;INT;KGPhase1;KGPhase3;RS=225…	GT:DP:AD:RO:QR:AO:QA:GL	1/1:25:1,24:1:9:24:593:-52.7131,-6.62575,0
9	130776362	rs2855173	G	A	379.365	PASS	AB=0;ABP=0;AC=2;AF=1;AN=2;AO=24;CIGAR=1X;DP=25;DPB=25;DPRA=0;EPP=39.2015;EPPR=5.18177;GTI=0;LEN=1;MEANALT=1;MQM=60;MQMR=60;NS=1;NUMALT=1;ODDS=36.7415;PAIRED=0;PAIREDR=0;PAO=0;PQA=0;PQR=0;PRO=0;QA=602;QR=6;RO=1;RPL=22;RPP=39.2015;RPPR=5.18177;RPR=2;RUN=1;SAF=24;SAP=55.1256;SAR=0;SRF=1;SRP=5.18177;SRR=0;TYPE=snp;ASP;CAF=0.634,0.366;COMMON=1;G5;G5A;GENEINFO=ABL1:25;GNO;INT;KGPhase1;KGPhase3;RS=28551…	GT:DP:AD:RO:QR:AO:QA:GL	1/1:25:1,24:1:6:24:602:-53.8257,-6.92575,0
9	130776532	rs2855174	GTGCT	ATGCT	316.194	PASS	AB=0;ABP=0;AC=2;AF=1;AN=2;AO=22;CIGAR=1X4M;DP=25;DPB=25;DPRA=0;EPP=42.4916;EPPR=0;GTI=0;LEN=1;MEANALT=3;MQM=60;MQMR=0;NS=1;NUMALT=1;ODDS=32.557;PAIRED=0;PAIREDR=0;PAO=0;PQA=0;PQR=0;PRO=0;QA=541;QR=0;RO=0;RPL=21;RPP=42.4916;RPPR=0;RPR=1;RUN=1;SAF=22;SAP=50.7827;SAR=0;SRF=0;SRP=0;SRR=0;TYPE=snp;ASP;CAF=0.6336,0.3664;COMMON=1;G5;G5A;GENEINFO=ABL1:25;GNO;INT;KGPhase1;KGPhase3;RS=2855174;RSPOS=1307765…	GT:DP:AD:RO:QR:AO:QA:GL	1/1:25:0,22:0:0:22:541:-48.8025,-6.62266,0
9	130776691	rs7864799	GCAGGGCT	GTAGGGCT	269.834	PASS	AB=0;ABP=0;AC=2;AF=1;AN=2;AO=17;CIGAR=1M1X6M;DP=24;DPB=25;DPRA=0;EPP=24.5973;EPPR=0;GTI=0;LEN=1;MEANALT=6;MQM=60;MQMR=0;NS=1;NUMALT=1;ODDS=22.657;PAIRED=0;PAIREDR=0;PAO=0;PQA=0;PQR=0;PRO=0;QA=422;QR=0;RO=0;RPL=15;RPP=24.5973;RPPR=0;RPR=2;RUN=1;SAF=17;SAP=39.9253;SAR=0;SRF=0;SRP=0;SRR=0;TYPE=snp;ASP;CAF=0.656,0.344;COMMON=1;G5;G5A;GENEINFO=ABL1:25;GNO;HD;INT;KGPhase1;KGPhase3;RS=7864799;RSPOS=1307…	GT:DP:AD:RO:QR:AO:QA:GL	1/1:24:0,17:0:0:17:422:-38.0688,-5.11751,0
9	130777556	rs2855176	G	A	181.398	PASS	AB=0;ABP=0;AC=2;AF=1;AN=2;AO=18;CIGAR=1X;DP=18;DPB=18;DPRA=0;EPP=33.8935;EPPR=0;GTI=0;LEN=1;MEANALT=1;MQM=60;MQMR=0;NS=1;NUMALT=1;ODDS=29.5585;PAIRED=0;PAIREDR=0;PAO=0;PQA=0;PQR=0;PRO=0;QA=328;QR=0;RO=0;RPL=16;RPP=26.6552;RPPR=0;RPR=2;RUN=1;SAF=17;SAP=33.8935;SAR=1;SRF=0;SRP=0;SRR=0;TYPE=snp;ASP;GENEINFO=ABL1:25;GNO;INT;RS=2855176;RSPOS=130777556;SAO=0;SLO;SSR=0;TOPMED=0.50252452854230377,0.49611…	GT:DP:AD:RO:QR:AO:QA:GL	1/1:18:0,18:0:0:18:328:-29.7002,-5.41854,0
9	130779184	rs2855177	CA	CG	88.4414	PASS	AB=0;ABP=0;AC=2;AF=1;AN=2;AO=15;CIGAR=1M1X;DP=20;DPB=21;DPRA=0;EPP=27.4756;EPPR=5.18177;GTI=0;LEN=1;MEANALT=3;MQM=60;MQMR=60;NS=1;NUMALT=1;ODDS=20.3644;PAIRED=0;PAIREDR=0;PAO=0;PQA=0;PQR=0;PRO=0;QA=219;QR=7;RO=1;RPL=14;RPP=27.4756;RPPR=5.18177;RPR=1;RUN=1;SAF=15;SAP=35.5824;SAR=0;SRF=1;SRP=5.18177;SRR=0;TYPE=snp;ASP;CAF=0.001597,0.9984,.;COMMON=1;GENEINFO=ABL1:25;GNO;HD;INT;KGPhase1;KGPhase3;RS=2…	GT:DP:AD:RO:QR:AO:QA:GL	1/1:20:1,15:1:7:15:219:-19.1352,-4.18798,0
9	130780239	rs2515712	A	G	59.3151	PASS	AB=0;ABP=0;AC=2;AF=1;AN=2;AO=15;CIGAR=1X;DP=19;DPB=19;DPRA=0;EPP=35.5824;EPPR=5.18177;GTI=0;LEN=1;MEANALT=1;MQM=60;MQMR=60;NS=1;NUMALT=1;ODDS=13.6578;PAIRED=0;PAIREDR=0;PAO=0;PQA=0;PQR=0;PRO=0;QA=225;QR=36;RO=4;RPL=15;RPP=35.5824;RPPR=5.18177;RPR=0;RUN=1;SAF=15;SAP=35.5824;SAR=0;SRF=4;SRP=11.6962;SRR=0;TYPE=snp;ASP;CAF=0.6805,0.3195;COMMON=1;G5;G5A;GENEINFO=ABL1:25;GNO;INT;KGPhase1;KGPhase3;RS=25…	GT:DP:AD:RO:QR:AO:QA:GL	1/1:19:4,15:4:36:15:225:-17.0696,-2.38958,0
9	130780783	rs3020753	ATAG	ATTG	217.724	PASS	AB=0;ABP=0;AC=2;AF=1;AN=2;AO=15;CIGAR=2M1X1M;DP=18;DPB=17.5;DPRA=0;EPP=27.4756;EPPR=0;GTI=0;LEN=1;MEANALT=3;MQM=60;MQMR=0;NS=1;NUMALT=1;ODDS=21.8923;PAIRED=0;PAIREDR=0;PAO=0;PQA=0;PQR=0;PRO=0;QA=365;QR=0;RO=0;RPL=14;RPP=27.4756;RPPR=0;RPR=1;RUN=1;SAF=15;SAP=35.5824;SAR=0;SRF=0;SRP=0;SRR=0;TYPE=snp;ASP;CAF=0.6795,0.3205;COMMON=1;G5;G5A;GENEINFO=ABL1:25;GNO;INT;KGPhase1;KGPhase3;RS=3020753;RSPOS=13…	GT:DP:AD:RO:QR:AO:QA:GL	1/1:18:0,15:0:0:15:365:-32.9665,-4.51545,0
9	130780946	rs2251403	GTTCTAG	GTCCTAG	205.709	PASS	AB=0;ABP=0;AC=2;AF=1;AN=2;AO=12;CIGAR=2M1X4M;DP=18;DPB=18.7143;DPRA=0;EPP=21.1059;EPPR=0;GTI=0;LEN=1;MEANALT=6;MQM=60;MQMR=0;NS=1;NUMALT=1;ODDS=15.5008;PAIRED=0;PAIREDR=0;PAO=0;PQA=0;PQR=0;PRO=0;QA=324;QR=0;RO=0;RPL=11;RPP=21.1059;RPPR=0;RPR=1;RUN=1;SAF=12;SAP=29.068;SAR=0;SRF=0;SRP=0;SRR=0;TYPE=snp;ASP;CAF=0.6709,0.3291;COMMON=1;G5;G5A;GENEINFO=ABL1:25;GNO;HD;INT;KGPhase1;KGPhase3;RS=2251403;RSP…	GT:DP:AD:RO:QR:AO:QA:GL	1/1:18:0,12:0:0:12:324:-29.2496,-3.61236,0
9	130781881	rs2855178	AGCATTG	AGTATTG	79.1346	PASS	AB=0;ABP=0;AC=2;AF=1;AN=2;AO=15;CIGAR=2M1X4M;DP=19;DPB=18.5714;DPRA=0;EPP=35.5824;EPPR=0;GTI=0;LEN=1;MEANALT=4;MQM=60;MQMR=0;NS=1;NUMALT=1;ODDS=16.2366;PAIRED=0;PAIREDR=0;PAO=0;PQA=0;PQR=0;PRO=0;QA=238;QR=0;RO=0;RPL=15;RPP=35.5824;RPPR=0;RPR=0;RUN=1;SAF=15;SAP=35.5824;SAR=0;SRF=0;SRP=0;SRR=0;TYPE=snp;ASP;CAF=0.6709,0.3291;COMMON=1;G5;G5A;GENEINFO=ABL1:25;GNO;HD;INT;KGPhase1;KGPhase3;RS=2855178;RS…	GT:DP:AD:RO:QR:AO:QA:GL	1/1:19:0,15:0:0:15:238:-21.4598,-4.51545,0
9	130781894	rs2855179	A	G	97.9965	PASS	AB=0;ABP=0;AC=2;AF=1;AN=2;AO=17;CIGAR=1X;DP=18;DPB=18;DPRA=0;EPP=31.7504;EPPR=0;GTI=0;LEN=1;MEANALT=2;MQM=60;MQMR=0;NS=1;NUMALT=1;ODDS=22.5645;PAIRED=0;PAIREDR=0;PAO=0;PQA=0;PQR=0;PRO=0;QA=251;QR=0;RO=0;RPL=16;RPP=31.7504;RPPR=0;RPR=1;RUN=1;SAF=17;SAP=39.9253;SAR=0;SRF=0;SRP=0;SRR=0;TYPE=snp;ASP;CAF=0.5409,0.4591;COMMON=1;G5;G5A;GENEINFO=ABL1:25;GNO;HD;INT;KGPhase1;KGPhase3;RS=2855179;RSPOS=13078…	GT:DP:AD:RO:QR:AO:QA:GL	1/1:18:0,17:0:0:17:251:-22.6913,-5.11751,0
9	130781960	rs2855180	C	T	820.751	PASS	AB=0;ABP=0;AC=2;AF=1;AN=2;AO=19;CIGAR=1X;DP=19;DPB=19;DPRA=0;EPP=36.0395;EPPR=0;GTI=0;LEN=1;MEANALT=1;MQM=60;MQMR=0;NS=1;NUMALT=1;ODDS=30.9448;PAIRED=0;PAIREDR=0;PAO=0;PQA=0;PQR=0;PRO=0;QA=1494;QR=0;RO=0;RPL=17;RPP=28.7251;RPPR=0;RPR=2;RUN=1;SAF=18;SAP=36.0395;SAR=1;SRF=0;SRP=0;SRR=0;TYPE=snp;ASP;CAF=0.6717,0.3283;COMMON=1;G5;G5A;GENEINFO=ABL1:25;GNO;HD;INT;KGPhase1;KGPhase3;RS=2855180;RSPOS=1307…	GT:DP:AD:RO:QR:AO:QA:GL	1/1:19:0,19:0:0:19:1494:-94.4433,-5.71957,0
9	130782204	rs1985391	A	G	280.949	PASS	AB=0;ABP=0;AC=2;AF=1;AN=2;AO=19;CIGAR=1X;DP=19;DPB=19;DPRA=0;EPP=36.0395;EPPR=0;GTI=0;LEN=1;MEANALT=1;MQM=60;MQMR=0;NS=1;NUMALT=1;ODDS=30.9448;PAIRED=0;PAIREDR=0;PAO=0;PQA=0;PQR=0;PRO=0;QA=447;QR=0;RO=0;RPL=17;RPP=28.7251;RPPR=0;RPR=2;RUN=1;SAF=18;SAP=36.0395;SAR=1;SRF=0;SRP=0;SRR=0;TYPE=snp;ASP;CAF=0.6707,0.3293;COMMON=1;G5;G5A;GENEINFO=ABL1:25;GNO;INT;KGPhase1;KGPhase3;RS=1985391;RSPOS=13078220…	GT:DP:AD:RO:QR:AO:QA:GL	1/1:19:0,19:0:0:19:447:-40.4631,-5.71957,0
9	130783720	rs2772031	G	A	260.118	PASS	AB=0;ABP=0;AC=2;AF=1;AN=2;AO=16;CIGAR=1X;DP=16;DPB=16;DPRA=0;EPP=29.6108;EPPR=0;GTI=0;LEN=1;MEANALT=1;MQM=60;MQMR=0;NS=1;NUMALT=1;ODDS=26.7859;PAIRED=0;PAIREDR=0;PAO=0;PQA=0;PQR=0;PRO=0;QA=397;QR=0;RO=0;RPL=14;RPP=22.5536;RPPR=0;RPR=2;RUN=1;SAF=15;SAP=29.6108;SAR=1;SRF=0;SRP=0;SRR=0;TYPE=snp;ASP;CAF=0.6687,0.3313;COMMON=1;G5;G5A;GENEINFO=ABL1:25;GNO;INT;KGPhase1;KGPhase3;RS=2772031;RSPOS=13078372…	GT:DP:AD:RO:QR:AO:QA:GL	1/1:16:0,16:0:0:16:397:-35.9738,-4.81648,0
9	130787586	rs2855181	G	C	99.3585	PASS	AB=0;ABP=0;AC=2;AF=1;AN=2;AO=10;CIGAR=1X;DP=11;DPB=11;DPRA=0;EPP=10.8276;EPPR=5.18177;GTI=0;LEN=1;MEANALT=1;MQM=60;MQMR=60;NS=1;NUMALT=1;ODDS=18.3847;PAIRED=0;PAIREDR=0;PAO=0;PQA=0;PQR=0;PRO=0;QA=152;QR=5;RO=1;RPL=7;RPP=6.48466;RPPR=5.18177;RPR=3;RUN=1;SAF=9;SAP=16.9077;SAR=1;SRF=1;SRP=5.18177;SRR=0;TYPE=snp;ASP;CAF=0.8399,0.1601;COMMON=1;G5;GENEINFO=ABL1:25;GNO;INT;KGPhase1;KGPhase3;RS=2855181;R…	GT:DP:AD:RO:QR:AO:QA:GL	1/1:11:1,10:1:5:10:152:-13.3313,-2.81133,0
9	130790602	rs2149726	T	C	164.471	PASS	AB=0;ABP=0;AC=2;AF=1;AN=2;AO=10;CIGAR=1X;DP=10;DPB=10;DPRA=0;EPP=10.8276;EPPR=0;GTI=0;LEN=1;MEANALT=1;MQM=60;MQMR=0;NS=1;NUMALT=1;ODDS=18.4681;PAIRED=0;PAIREDR=0;PAO=0;PQA=0;PQR=0;PRO=0;QA=228;QR=0;RO=0;RPL=7;RPP=6.48466;RPPR=0;RPR=3;RUN=1;SAF=9;SAP=16.9077;SAR=1;SRF=0;SRP=0;SRR=0;TYPE=snp;ASP;CAF=0.0629,0.9371;COMMON=1;G5;GENEINFO=ABL1:25;GNO;INT;KGPhase1;KGPhase3;RS=2149726;RSPOS=130790602;SAO=…	GT:DP:AD:RO:QR:AO:QA:GL	1/1:10:0,10:0:0:10:228:-20.7456,-3.0103,0
9	130790636	rs2855182	T	A	118.033	PASS	AB=0.777778;ABP=9.04217;AC=1;AF=0.5;AN=2;AO=7;CIGAR=1X;DP=9;DPB=9;DPRA=0;EPP=5.80219;EPPR=7.35324;GTI=0;LEN=1;MEANALT=1;MQM=60;MQMR=60;NS=1;NUMALT=1;ODDS=5.99052;PAIRED=0;PAIREDR=0;PAO=0;PQA=0;PQR=0;PRO=0;QA=205;QR=47;RO=2;RPL=5;RPP=5.80219;RPPR=3.0103;RPR=2;RUN=1;SAF=7;SAP=18.2106;SAR=0;SRF=1;SRP=3.0103;SRR=1;TYPE=snp;ASP;CAF=0.9976,0.002396;COMMON=1;GENEINFO=ABL1:25;INT;KGPhase3;RS=2855182;RSPO…	GT:DP:AD:RO:QR:AO:QA:GL	0/1:9:2,7:2:47:7:205:-16.0307,0,-1.75544
9	130795487	rs10901285	G	A	166.728	PASS	AB=0;ABP=0;AC=2;AF=1;AN=2;AO=9;CIGAR=1X;DP=9;DPB=9;DPRA=0;EPP=9.04217;EPPR=0;GTI=0;LEN=1;MEANALT=1;MQM=60;MQMR=0;NS=1;NUMALT=1;ODDS=17.0818;PAIRED=0;PAIREDR=0;PAO=0;PQA=0;PQR=0;PRO=0;QA=215;QR=0;RO=0;RPL=5;RPP=3.25157;RPPR=0;RPR=4;RUN=1;SAF=7;SAP=9.04217;SAR=2;SRF=0;SRP=0;SRR=0;TYPE=snp;ASP;CAF=0.8427,0.1573;COMMON=1;G5;GENEINFO=ABL1:25;GNO;HD;INT;KGPhase1;KGPhase3;RS=10901285;RSPOS=130795487;SAO…	GT:DP:AD:RO:QR:AO:QA:GL	1/1:9:0,9:0:0:9:215:-19.5876,-2.70927,0
9	130812941	rs2262297	GGT	GGG	64.2774	PASS	AB=0;ABP=0;AC=2;AF=1;AN=2;AO=4;CIGAR=2M1X;DP=6;DPB=6;DPRA=0;EPP=5.18177;EPPR=0;GTI=0;LEN=1;MEANALT=2;MQM=60;MQMR=0;NS=1;NUMALT=1;ODDS=7.81146;PAIRED=0;PAIREDR=0;PAO=0;PQA=0;PQR=0;PRO=0;QA=89;QR=0;RO=0;RPL=3;RPP=5.18177;RPPR=0;RPR=1;RUN=1;SAF=2;SAP=3.0103;SAR=2;SRF=0;SRP=0;SRR=0;TYPE=snp;ASP;CAF=0.0001997,0.9998;COMMON=0;GENEINFO=ABL1:25;GNO;INT;KGPhase1;KGPhase3;RS=2262297;RSPOS=130812943;SAO=0;S…	GT:DP:AD:RO:QR:AO:QA:GL	1/1:6:0,4:0:0:4:89:-8.05764,-1.20412,0
9	130815601	rs34358097	G	A	140.029	PASS	AB=0;ABP=0;AC=2;AF=1;AN=2;AO=8;CIGAR=1X;DP=8;DPB=8;DPRA=0;EPP=12.7819;EPPR=0;GTI=0;LEN=1;MEANALT=1;MQM=60;MQMR=0;NS=1;NUMALT=1;ODDS=15.6955;PAIRED=0;PAIREDR=0;PAO=0;PQA=0;PQR=0;PRO=0;QA=197;QR=0;RO=0;RPL=2;RPP=7.35324;RPPR=0;RPR=6;RUN=1;SAF=1;SAP=12.7819;SAR=7;SRF=0;SRP=0;SRR=0;TYPE=snp;ASP;CAF=0.8916,0.1084;COMMON=1;G5;GENEINFO=ABL1:25;GNO;INT;KGPhase1;KGPhase3;RS=34358097;RSPOS=130815601;SAO=0;…	GT:DP:AD:RO:QR:AO:QA:GL	1/1:8:0,8:0:0:8:197:-17.9743,-2.40824,0
9	130817282	rs2855188	G	A	114.584	PASS	AB=0;ABP=0;AC=2;AF=1;AN=2;AO=7;CIGAR=1X;DP=7;DPB=7;DPRA=0;EPP=10.7656;EPPR=0;GTI=0;LEN=1;MEANALT=1;MQM=60;MQMR=0;NS=1;NUMALT=1;ODDS=14.3092;PAIRED=0;PAIREDR=0;PAO=0;PQA=0;PQR=0;PRO=0;QA=176;QR=0;RO=0;RPL=1;RPP=10.7656;RPPR=0;RPR=6;RUN=1;SAF=0;SAP=18.2106;SAR=7;SRF=0;SRP=0;SRR=0;TYPE=snp;ASP;CAF=0.9978,0.002196,.;COMMON=1;GENEINFO=ABL1:25;INT;KGPhase3;RS=2855188;RSPOS=130817282;SAO=0;SLO;SSR=0;TOP…	GT:DP:AD:RO:QR:AO:QA:GL	1/1:7:0,7:0:0:7:176:-16.0898,-2.10721,0
9	130819423	rs3020754	C	G	114.552	PASS	AB=0;ABP=0;AC=2;AF=1;AN=2;AO=9;CIGAR=1X;DP=9;DPB=9;DPRA=0;EPP=14.8328;EPPR=0;GTI=0;LEN=1;MEANALT=1;MQM=60;MQMR=0;NS=1;NUMALT=1;ODDS=17.0818;PAIRED=0;PAIREDR=0;PAO=0;PQA=0;PQR=0;PRO=0;QA=194;QR=0;RO=0;RPL=1;RPP=14.8328;RPPR=0;RPR=8;RUN=1;SAF=0;SAP=22.5536;SAR=9;SRF=0;SRP=0;SRR=0;TYPE=snp;ASP;CAF=0.06809,.,0.9319,.;COMMON=1;G5;GENEINFO=ABL1:25;GNO;INT;KGPhase1;KGPhase3;NOV;RS=3020754;RSPOS=13081942…	GT:DP:AD:RO:QR:AO:QA:GL	1/1:9:0,9:0:0:9:194:-17.6745,-2.70927,0
9	130821840	rs10901289	ATTTTTT	ATTATTT	34.022	PASS	AB=0;ABP=0;AC=2;AF=1;AN=2;AO=4;CIGAR=3M1X3M;DP=11;DPB=9.28571;DPRA=0;EPP=11.6962;EPPR=0;GTI=0;LEN=1;MEANALT=6;MQM=60;MQMR=0;NS=1;NUMALT=1;ODDS=1.77156;PAIRED=0;PAIREDR=0;PAO=0;PQA=0;PQR=0;PRO=0;QA=77;QR=0;RO=0;RPL=0;RPP=11.6962;RPPR=0;RPR=4;RUN=1;SAF=0;SAP=11.6962;SAR=4;SRF=0;SRP=0;SRR=0;TYPE=snp;ASP;GENEINFO=ABL1:25;GNO;INT;RS=10901289;RSPOS=130821843;SAO=0;SLO;SSR=0;TOPMED=0.62682371304791029,0…	GT:DP:AD:RO:QR:AO:QA:GL	1/1:11:0,4:0:0:4:77:-6.94323,-1.20412,0
9	130821988	rs2772026	A	G	176.002	PASS	AB=0;ABP=0;AC=2;AF=1;AN=2;AO=11;CIGAR=1X;DP=11;DPB=11;DPRA=0;EPP=19.0002;EPPR=0;GTI=0;LEN=1;MEANALT=1;MQM=60;MQMR=0;NS=1;NUMALT=1;ODDS=19.8544;PAIRED=0;PAIREDR=0;PAO=0;PQA=0;PQR=0;PRO=0;QA=280;QR=0;RO=0;RPL=0;RPP=26.8965;RPPR=0;RPR=11;RUN=1;SAF=1;SAP=19.0002;SAR=10;SRF=0;SRP=0;SRR=0;TYPE=snp;ASP;CAF=0.06809,0.9319;COMMON=1;G5;GENEINFO=ABL1:25;GNO;INT;KGPhase1;KGPhase3;RS=2772026;RSPOS=130821988;S…	GT:DP:AD:RO:QR:AO:QA:GL	1/1:11:0,11:0:0:11:280:-25.4514,-3.31133,0
9	130829433	rs2987901	TCC	GCC	90.2486	PASS	AB=0;ABP=0;AC=2;AF=1;AN=2;AO=14;CIGAR=1X2M;DP=21;DPB=21;DPRA=0;EPP=25.3454;EPPR=0;GTI=0;LEN=1;MEANALT=3;MQM=60;MQMR=0;NS=1;NUMALT=1;ODDS=19.1904;PAIRED=0;PAIREDR=0;PAO=0;PQA=0;PQR=0;PRO=0;QA=215;QR=0;RO=0;RPL=0;RPP=33.4109;RPPR=0;RPR=14;RUN=1;SAF=1;SAP=25.3454;SAR=13;SRF=0;SRP=0;SRR=0;TYPE=snp;ASP;CAF=0,1;COMMON=0;GENEINFO=ABL1:25;GNO;INT;KGPhase1;KGPhase3;RS=2987901;RSPOS=130829433;SAO=0;SLO;SSR…	GT:DP:AD:RO:QR:AO:QA:GL	1/1:21:0,14:0:0:14:215:-19.3759,-4.21442,0
9	130835346	rs758715020	CGGGGGCGCCGGGGGGGCGCGCGGGCCGA	CGGGGGCGCCCGGGGGGCGCGCGGGCCGA	36.0104	PASS	AB=0;ABP=0;AC=2;AF=1;AN=2;AO=4;CIGAR=10M1X18M;DP=28;DPB=27.3793;DPRA=0;EPP=11.6962;EPPR=0;GTI=0;LEN=1;MEANALT=21;MQM=60;MQMR=0;NS=1;NUMALT=1;ODDS=5.40247;PAIRED=0;PAIREDR=0;PAO=0;PQA=0;PQR=0;PRO=0;QA=80;QR=0;RO=0;RPL=0;RPP=11.6962;RPPR=0;RPR=4;RUN=1;SAF=0;SAP=11.6962;SAR=4;SRF=0;SRP=0;SRR=0;TYPE=snp;ASP;GENEINFO=ABL1:25;INT;RS=758715020;RSPOS=130835356;SAO=0;SSR=0;TOPMED=0.99986461518858307,0.000…	GT:DP:AD:RO:QR:AO:QA:GL	1/1:28:0,4:0:0:4:80:-7.21092,-1.20412,0
9	130835406	rs7866590	TGGGAGAGGGGTT	TGGGAGAGGGGCT	47.7941	PASS	AB=0;ABP=0;AC=2;AF=1;AN=2;AO=9;CIGAR=11M1X1M;DP=25;DPB=24.2308;DPRA=0;EPP=14.8328;EPPR=0;GTI=0;LEN=1;MEANALT=14;MQM=60;MQMR=0;NS=1;NUMALT=1;ODDS=10.3948;PAIRED=0;PAIREDR=0;PAO=0;PQA=0;PQR=0;PRO=0;QA=122;QR=0;RO=0;RPL=0;RPP=22.5536;RPPR=0;RPR=9;RUN=1;SAF=1;SAP=14.8328;SAR=8;SRF=0;SRP=0;SRR=0;TYPE=snp;ASP;CAF=0.003195,.,0.9968;COMMON=1;GENEINFO=ABL1:25;GNO;HD;INT;KGPhase1;KGPhase3;RS=7866590;RSPOS=…	GT:DP:AD:RO:QR:AO:QA:GL	1/1:25:0,9:0:0:9:122:-10.9987,-2.70927,0
9	130852664	rs2855192	G	A	1176	PASS	AB=0;ABP=0;AC=2;AF=1;AN=2;AO=64;CIGAR=1X;DP=73;DPB=73;DPRA=0;EPP=81.1833;EPPR=5.80219;GTI=0;LEN=1;MEANALT=2;MQM=60;MQMR=60;NS=1;NUMALT=1;ODDS=66.8051;PAIRED=0;PAIREDR=0;PAO=0;PQA=0;PQR=0;PRO=0;QA=1779;QR=111;RO=7;RPL=9;RPP=74.8046;RPPR=10.7656;RPR=55;RUN=1;SAF=1;SAP=133.434;SAR=63;SRF=1;SRP=10.7656;SRR=6;TYPE=snp;ASP;CAF=0.9573,0.04273;COMMON=1;G5;GENEINFO=ABL1:25;GNO;HD;INT;KGPhase1;KGPhase3;PM;…	GT:DP:AD:RO:QR:AO:QA:GL	1/1:73:7,64:7:111:64:1779:-150.197,-11.4546,0
9	130859774	rs2855193	A	G	1813.39	PASS	AB=0;ABP=0;AC=2;AF=1;AN=2;AO=107;CIGAR=1X;DP=107;DPB=107;DPRA=0;EPP=60.0165;EPPR=0;GTI=0;LEN=1;MEANALT=1;MQM=60;MQMR=0;NS=1;NUMALT=1;ODDS=152.939;PAIRED=0;PAIREDR=0;PAO=0;PQA=0;PQR=0;PRO=0;QA=2484;QR=0;RO=0;RPL=24;RPP=73.6542;RPPR=0;RPR=83;RUN=1;SAF=3;SAP=210.031;SAR=104;SRF=0;SRP=0;SRR=0;TYPE=snp;ASP;CAF=0.001997,0.998,.;COMMON=1;GENEINFO=ABL1:25;GNO;INT;KGPhase1;KGPhase3;RS=2855193;RSPOS=130859…	GT:DP:AD:RO:QR:AO:QA:GL	1/1:107:0,107:0:0:107:2484:-223.775,-32.2102,0
9	130860257	rs2855194	A	G	1057.78	PASS	AB=0;ABP=0;AC=2;AF=1;AN=2;AO=97;CIGAR=1X;DP=102;DPB=102;DPRA=0;EPP=65.8935;EPPR=7.35324;GTI=0;LEN=1;MEANALT=3;MQM=60;MQMR=60;NS=1;NUMALT=1;ODDS=133.445;PAIRED=0;PAIREDR=0;PAO=0;PQA=0;PQR=0;PRO=0;QA=1630;QR=13;RO=2;RPL=19;RPP=80.9371;RPPR=3.0103;RPR=78;RUN=1;SAF=3;SAP=188.391;SAR=94;SRF=1;SRP=3.0103;SRR=1;TYPE=snp;ASP;CAF=0.2959,0.7041;COMMON=1;G5;G5A;GENEINFO=ABL1:25;GNO;HD;INT;KGPhase1;KGPhase3;…	GT:DP:AD:RO:QR:AO:QA:GL	1/1:102:2,97:2:13:97:1630:-145.623,-28.634,0
9	130877900	rs35181608	C	T	2149.22	PASS	AB=0.827004;ABP=223.135;AC=1;AF=0.5;AN=2;AO=196;CIGAR=1X;DP=237;DPB=237;DPRA=0;EPP=35.3165;EPPR=3.48696;GTI=0;LEN=1;MEANALT=1;MQM=60;MQMR=60;NS=1;NUMALT=1;ODDS=44.1974;PAIRED=0;PAIREDR=0;PAO=0;PQA=0;PQR=0;PRO=0;QA=3963;QR=1018;RO=41;RPL=128;RPP=42.8945;RPPR=3.06326;RPR=68;RUN=1;SAF=3;SAP=402.96;SAR=193;SRF=1;SRP=83.5666;SRR=40;TYPE=snp;ASP;CAF=0.9974,0.002596;COMMON=1;GENEINFO=ABL1:25;GNO;INT;KGP…	GT:DP:AD:RO:QR:AO:QA:GL	0/1:237:41,196:41:1018:196:3963:-285.514,0,-20.5009
9	130881406	rs2772032	T	C	3293.32	PASS	AB=0;ABP=0;AC=2;AF=1;AN=2;AO=256;CIGAR=1X;DP=284;DPB=284;DPRA=0;EPP=60.0454;EPPR=5.3706;GTI=0;LEN=1;MEANALT=3;MQM=60;MQMR=60;NS=1;NUMALT=1;ODDS=300.484;PAIRED=0;PAIREDR=0;PAO=0;PQA=0;PQR=0;PRO=0;QA=4648;QR=167;RO=23;RPL=169;RPP=60.0454;RPPR=5.3706;RPR=87;RUN=1;SAF=4;SAP=524.707;SAR=252;SRF=0;SRP=52.9542;SRR=23;TYPE=snp;ASP;CAF=0.003994,.,0.996,.;COMMON=1;G5;GENEINFO=ABL1:25;GNO;HD;INT;KGPhase1;KG…	GT:DP:AD:RO:QR:AO:QA:GL	1/1:284:23,256:23:167:256:4648:-403.376,-68.9964,0
9	130882734	rs2855196	T	C	6723.3	PASS	AB=0;ABP=0;AC=2;AF=1;AN=2;AO=325;CIGAR=1X;DP=327;DPB=327;DPRA=0;EPP=82.3926;EPPR=7.35324;GTI=0;LEN=1;MEANALT=1;MQM=60;MQMR=60;NS=1;NUMALT=1;ODDS=447.187;PAIRED=0;PAIREDR=0;PAO=0;PQA=0;PQR=0;PRO=0;QA=8682;QR=12;RO=2;RPL=221;RPP=94.4727;RPPR=3.0103;RPR=104;RUN=1;SAF=4;SAP=674.423;SAR=321;SRF=1;SRP=3.0103;SRR=1;TYPE=snp;ASP;CAF=0.004193,0.9958,.;COMMON=1;GENEINFO=ABL1:25;GNO;INT;KGPhase1;KGPhase3;RS…	GT:DP:AD:RO:QR:AO:QA:GL	1/1:327:2,325:2:12:325:8682:-780.403,-97.2968,0
Legend
##FILTER=<ID=PASS,Description="All filters passed">
##fileDate=20221230
##source=freeBayes v1.3.6
##reference=/home/dell/genome/GRCh38.p12.genome.fa
##phasing=none
##commandline="freebayes -p 2 -P 0 -F 0.05 --min-coverage 5 -C 2 -f /home/dell/genome/GRCh38.p12.genome.fa Q600110k562.sorted.bam"
##INFO=<ID=NS,Number=1,Type=Integer,Description="Number of samples with data">
##INFO=<ID=DP,Number=1,Type=Integer,Description="Total read depth at the locus">
##INFO=<ID=DPB,Number=1,Type=Float,Description="Total read depth per bp at the locus; bases in reads overlapping / bases in haplotype">
##INFO=<ID=AC,Number=A,Type=Integer,Description="Total number of alternate alleles in called genotypes">
##INFO=<ID=AN,Number=1,Type=Integer,Description="Total number of alleles in called genotypes">
##INFO=<ID=AF,Number=A,Type=Float,Description="Estimated allele frequency in the range (0,1]">
##INFO=<ID=RO,Number=1,Type=Integer,Description="Count of full observations of the reference haplotype.">
##INFO=<ID=AO,Number=A,Type=Integer,Description="Count of full observations of this alternate haplotype.">
##INFO=<ID=PRO,Number=1,Type=Float,Description="Reference allele observation count, with partial observations recorded fractionally">
##INFO=<ID=PAO,Number=A,Type=Float,Description="Alternate allele observations, with partial observations recorded fractionally">
##INFO=<ID=QR,Number=1,Type=Integer,Description="Reference allele quality sum in phred">
##INFO=<ID=QA,Number=A,Type=Integer,Description="Alternate allele quality sum in phred">
##INFO=<ID=PQR,Number=1,Type=Float,Description="Reference allele quality sum in phred for partial observations">
##INFO=<ID=PQA,Number=A,Type=Float,Description="Alternate allele quality sum in phred for partial observations">
##INFO=<ID=SRF,Number=1,Type=Integer,Description="Number of reference observations on the forward strand">
##INFO=<ID=SRR,Number=1,Type=Integer,Description="Number of reference observations on the reverse strand">
##INFO=<ID=SAF,Number=A,Type=Integer,Description="Number of alternate observations on the forward strand">
##INFO=<ID=SAR,Number=A,Type=Integer,Description="Number of alternate observations on the reverse strand">
##INFO=<ID=SRP,Number=1,Type=Float,Description="Strand balance probability for the reference allele: Phred-scaled upper-bounds estimate of the probability of observing the deviation between SRF and SRR given E(SRF/SRR) ~ 0.5, derived using Hoeffding's inequality">
##INFO=<ID=SAP,Number=A,Type=Float,Description="Strand balance probability for the alternate allele: Phred-scaled upper-bounds estimate of the probability of observing the deviation between SAF and SAR given E(SAF/SAR) ~ 0.5, derived using Hoeffding's inequality">
##INFO=<ID=AB,Number=A,Type=Float,Description="Allele balance at heterozygous sites: a number between 0 and 1 representing the ratio of reads showing the reference allele to all reads, considering only reads from individuals called as heterozygous">
##INFO=<ID=ABP,Number=A,Type=Float,Description="Allele balance probability at heterozygous sites: Phred-scaled upper-bounds estimate of the probability of observing the deviation between ABR and ABA given E(ABR/ABA) ~ 0.5, derived using Hoeffding's inequality">
##INFO=<ID=RUN,Number=A,Type=Integer,Description="Run length: the number of consecutive repeats of the alternate allele in the reference genome">
##INFO=<ID=RPP,Number=A,Type=Float,Description="Read Placement Probability: Phred-scaled upper-bounds estimate of the probability of observing the deviation between RPL and RPR given E(RPL/RPR) ~ 0.5, derived using Hoeffding's inequality">
##INFO=<ID=RPPR,Number=1,Type=Float,Description="Read Placement Probability for reference observations: Phred-scaled upper-bounds estimate of the probability of observing the deviation between RPL and RPR given E(RPL/RPR) ~ 0.5, derived using Hoeffding's inequality">
##INFO=<ID=RPL,Number=A,Type=Float,Description="Reads Placed Left: number of reads supporting the alternate balanced to the left (5') of the alternate allele">
##INFO=<ID=RPR,Number=A,Type=Float,Description="Reads Placed Right: number of reads supporting the alternate balanced to the right (3') of the alternate allele">
##INFO=<ID=EPP,Number=A,Type=Float,Description="End Placement Probability: Phred-scaled upper-bounds estimate of the probability of observing the deviation between EL and ER given E(EL/ER) ~ 0.5, derived using Hoeffding's inequality">
##INFO=<ID=EPPR,Number=1,Type=Float,Description="End Placement Probability for reference observations: Phred-scaled upper-bounds estimate of the probability of observing the deviation between EL and ER given E(EL/ER) ~ 0.5, derived using Hoeffding's inequality">
##INFO=<ID=DPRA,Number=A,Type=Float,Description="Alternate allele depth ratio. Ratio between depth in samples with each called alternate allele and those without.">
##INFO=<ID=ODDS,Number=1,Type=Float,Description="The log odds ratio of the best genotype combination to the second-best.">
##INFO=<ID=GTI,Number=1,Type=Integer,Description="Number of genotyping iterations required to reach convergence or bailout.">
##INFO=<ID=TYPE,Number=A,Type=String,Description="The type of allele, either snp, mnp, ins, del, or complex.">
##INFO=<ID=CIGAR,Number=A,Type=String,Description="The extended CIGAR representation of each alternate allele, with the exception that '=' is replaced by 'M' to ease VCF parsing. Note that INDEL alleles do not have the first matched base (which is provided by default, per the spec) referred to by the CIGAR.">
##INFO=<ID=NUMALT,Number=1,Type=Integer,Description="Number of unique non-reference alleles in called genotypes at this position.">
##INFO=<ID=MEANALT,Number=A,Type=Float,Description="Mean number of unique non-reference allele observations per sample with the corresponding alternate alleles.">
##INFO=<ID=LEN,Number=A,Type=Integer,Description="allele length">
##INFO=<ID=MQM,Number=A,Type=Float,Description="Mean mapping quality of observed alternate alleles">
##INFO=<ID=MQMR,Number=1,Type=Float,Description="Mean mapping quality of observed reference alleles">
##INFO=<ID=PAIRED,Number=A,Type=Float,Description="Proportion of observed alternate alleles which are supported by properly paired read fragments">
##INFO=<ID=PAIREDR,Number=1,Type=Float,Description="Proportion of observed reference alleles which are supported by properly paired read fragments">
##INFO=<ID=MIN_DP,Number=1,Type=Integer,Description="Minimum depth in gVCF output block.">
##INFO=<ID=END,Number=1,Type=Integer,Description="Last position (inclusive) in gVCF output record.">
##FORMAT=<ID=GT,Number=1,Type=String,Description="Genotype">
##FORMAT=<ID=GQ,Number=1,Type=Float,Description="Genotype Quality, the Phred-scaled marginal (or unconditional) probability of the called genotype">
##FORMAT=<ID=GL,Number=G,Type=Float,Description="Genotype Likelihood, log10-scaled likelihoods of the data given the called genotype for each possible genotype generated from the reference and alternate alleles given the sample ploidy">
##FORMAT=<ID=DP,Number=1,Type=Integer,Description="Read Depth">
##FORMAT=<ID=AD,Number=R,Type=Integer,Description="Number of observation for each allele">
##FORMAT=<ID=RO,Number=1,Type=Integer,Description="Reference allele observation count">
##FORMAT=<ID=QR,Number=1,Type=Integer,Description="Sum of quality of the reference observations">
##FORMAT=<ID=AO,Number=A,Type=Integer,Description="Alternate allele observation count">
##FORMAT=<ID=QA,Number=A,Type=Integer,Description="Sum of quality of the alternate observations">
##FORMAT=<ID=MIN_DP,Number=1,Type=Integer,Description="Minimum depth in gVCF output block.">
##bcftools_viewVersion=1.15.1+htslib-1.15.1
##bcftools_viewCommand=view --include TYPE=='snp' freebayses1230DP5.vcf; Date=Sat Dec 31 13:49:30 2022
##bcftools_filterVersion=1.15.1+htslib-1.15.1
##bcftools_filterCommand=filter -e QUAL<20 freebayses1230DP5SNP.vcf; Date=Sat Dec 31 13:51:18 2022
##SnpSiftVersion="SnpSift 5.1d (build 2022-04-19 15:50), by Pablo Cingolani"
##SnpSiftCmd="SnpSift Annotate /home/dell/share/sequence/sequence/yy/00-All.vcf.gz freebayses1230DP5SNPQ20.vcf"
##INFO=<ID=CDA,Number=0,Type=Flag,Description="Variation is interrogated in a clinical diagnostic assay">
##INFO=<ID=OTH,Number=0,Type=Flag,Description="Has other variant with exactly the same set of mapped positions on NCBI refernce assembly.">
##INFO=<ID=S3D,Number=0,Type=Flag,Description="Has 3D structure - SNP3D table">
##INFO=<ID=WTD,Number=0,Type=Flag,Description="Is Withdrawn by submitter If one member ss is withdrawn by submitter, then this bit is set. If all member ss' are withdrawn, then the rs is deleted to SNPHistory">
##INFO=<ID=dbSNPBuildID,Number=1,Type=Integer,Description="First dbSNP Build for RS">
##INFO=<ID=SLO,Number=0,Type=Flag,Description="Has SubmitterLinkOut - From SNP->SubSNP->Batch.link_out">
##INFO=<ID=NSF,Number=0,Type=Flag,Description="Has non-synonymous frameshift A coding region variation where one allele in the set changes all downstream amino acids. FxnClass = 44">
##INFO=<ID=R3,Number=0,Type=Flag,Description="In 3' gene region FxnCode = 13">
##INFO=<ID=R5,Number=0,Type=Flag,Description="In 5' gene region FxnCode = 15">
##INFO=<ID=NSN,Number=0,Type=Flag,Description="Has non-synonymous nonsense A coding region variation where one allele in the set changes to STOP codon (TER). FxnClass = 41">
##INFO=<ID=NSM,Number=0,Type=Flag,Description="Has non-synonymous missense A coding region variation where one allele in the set changes protein peptide. FxnClass = 42">
##INFO=<ID=G5A,Number=0,Type=Flag,Description=">5% minor allele frequency in each and all populations">
##INFO=<ID=COMMON,Number=1,Type=Integer,Description="RS is a common SNP. A common SNP is one that has at least one 1000Genomes population with a minor allele of frequency >= 1% and for which 2 or more founders contribute to that minor allele frequency.">
##INFO=<ID=RS,Number=1,Type=Integer,Description="dbSNP ID (i.e. rs number)">
##INFO=<ID=RV,Number=0,Type=Flag,Description="RS orientation is reversed">
##INFO=<ID=TPA,Number=0,Type=Flag,Description="Provisional Third Party Annotation(TPA) (currently rs from PHARMGKB who will give phenotype data)">
##INFO=<ID=CFL,Number=0,Type=Flag,Description="Has Assembly conflict. This is for weight 1 and 2 variant that maps to different chromosomes on different assemblies.">
##INFO=<ID=GNO,Number=0,Type=Flag,Description="Genotypes available. The variant has individual genotype (in SubInd table).">
##INFO=<ID=VLD,Number=0,Type=Flag,Description="Is Validated. This bit is set if the variant has 2+ minor allele count based on frequency or genotype data.">
##INFO=<ID=ASP,Number=0,Type=Flag,Description="Is Assembly specific. This is set if the variant only maps to one assembly">
##INFO=<ID=ASS,Number=0,Type=Flag,Description="In acceptor splice site FxnCode = 73">
##INFO=<ID=REF,Number=0,Type=Flag,Description="Has reference A coding region variation where one allele in the set is identical to the reference sequence. FxnCode = 8">
##INFO=<ID=U3,Number=0,Type=Flag,Description="In 3' UTR Location is in an untranslated region (UTR). FxnCode = 53">
##INFO=<ID=U5,Number=0,Type=Flag,Description="In 5' UTR Location is in an untranslated region (UTR). FxnCode = 55">
##INFO=<ID=TOPMED,Number=.,Type=String,Description="An ordered, comma delimited list of allele frequencies based on TOPMed, starting with the reference allele followed by alternate alleles as ordered in the ALT column. The TOPMed minor allele is the second largest value in the list.">
##INFO=<ID=WGT,Number=1,Type=Integer,Description="Weight, 00 - unmapped, 1 - weight 1, 2 - weight 2, 3 - weight 3 or more">
##INFO=<ID=MTP,Number=0,Type=Flag,Description="Microattribution/third-party annotation(TPA:GWAS,PAGE)">
##INFO=<ID=LSD,Number=0,Type=Flag,Description="Submitted from a locus-specific database">
##INFO=<ID=NOC,Number=0,Type=Flag,Description="Contig allele not present in variant allele list. The reference sequence allele at the mapped position is not present in the variant allele list, adjusted for orientation.">
##INFO=<ID=DSS,Number=0,Type=Flag,Description="In donor splice-site FxnCode = 75">
##INFO=<ID=SYN,Number=0,Type=Flag,Description="Has synonymous A coding region variation where one allele in the set does not change the encoded amino acid. FxnCode = 3">
##INFO=<ID=KGPhase3,Number=0,Type=Flag,Description="1000 Genome phase 3">
##INFO=<ID=CAF,Number=.,Type=String,Description="An ordered, comma delimited list of allele frequencies based on 1000Genomes, starting with the reference allele followed by alternate alleles as ordered in the ALT column. Where a 1000Genomes alternate allele is not in the dbSNPs alternate allele set, the allele is added to the ALT column. The minor allele is the second largest value in the list, a…
##INFO=<ID=VC,Number=1,Type=String,Description="Variation Class">
##INFO=<ID=MUT,Number=0,Type=Flag,Description="Is mutation (journal citation, explicit fact): a low frequency variation that is cited in journal and other reputable sources">
##INFO=<ID=KGPhase1,Number=0,Type=Flag,Description="1000 Genome phase 1 (incl. June Interim phase 1)">
##INFO=<ID=NOV,Number=0,Type=Flag,Description="Rs cluster has non-overlapping allele sets. True when rs set has more than 2 alleles from different submissions and these sets share no alleles in common.">
##INFO=<ID=VP,Number=1,Type=String,Description="Variation Property. Documentation is at ftp://ftp.ncbi.nlm.nih.gov/snp/specs/dbSNP_BitField_latest.pdf">
##INFO=<ID=SAO,Number=1,Type=Integer,Description="Variant Allele Origin: 0 - unspecified, 1 - Germline, 2 - Somatic, 3 - Both">
##INFO=<ID=GENEINFO,Number=1,Type=String,Description="Pairs each of gene symbol:gene id. The gene symbol and id are delimited by a colon (:) and each pair is delimited by a vertical bar (|)">
##INFO=<ID=INT,Number=0,Type=Flag,Description="In Intron FxnCode = 6">
##INFO=<ID=G5,Number=0,Type=Flag,Description=">5% minor allele frequency in 1+ populations">
##INFO=<ID=OM,Number=0,Type=Flag,Description="Has OMIM/OMIA">
##INFO=<ID=PMC,Number=0,Type=Flag,Description="Links exist to PubMed Central article">
##INFO=<ID=SSR,Number=1,Type=Integer,Description="Variant Suspect Reason Codes (may be more than one value added together) 0 - unspecified, 1 - Paralog, 2 - byEST, 4 - oldAlign, 8 - Para_EST, 16 - 1kg_failed, 1024 - other">
##INFO=<ID=RSPOS,Number=1,Type=Integer,Description="Chr position reported in dbSNP">
##INFO=<ID=HD,Number=0,Type=Flag,Description="Marker is on high density genotyping kit (50K density or greater). The variant may have phenotype associations present in dbGaP.">
##INFO=<ID=PM,Number=0,Type=Flag,Description="Variant is Precious(Clinical,Pubmed Cited)">

## Sheet: Bcftools
Table S3. (C) All SNVs analyzed in the region spanning the ABL1 breakpoint to ABL1-130888808 crRNA- targeting site (about 170 kb) by Bcftools.
Chromosome	Position	Variant (rsID)	Reference allele	Alternative allele	QUAL	FILTER	INFO	FORMAT	SAMPLE
9	130732569	rs2791725	G	A	201.999	PASS	DP=231;VDB=2.29088e-33;SGB=-0.693147;RPBZ=-1.09488;MQBZ=0;MQSBZ=0;BQBZ=5.47958;SCBZ=0.834038;FS=0;MQ0F=0;AF1=1;AC1=2;DP4=15,0,214,2;MQ=60;FQ=-281.989;PV4=1,1,1,1;ASP;CAF=0.384,0.616;COMMON=1;G5;G5A;GENEINFO=ABL1:25;GNO;INT;KGPhase1;KGPhase3;RS=2791725;RSPOS=130732569;SAO=0;SLO;SSR=0;TOPMED=0.46329478848114169,0.53670521151885830;VC=SNV;VLD;VP=0x05010008000517013e000100;WGT=1;dbSNPBuildID=100	GT:PL	1/1:235,255,0
9	130732734	rs2855183	G	T,C	189.999	PASS	DP=231;VDB=2.33744e-27;SGB=-0.693147;RPBZ=-0.287757;MQBZ=0;MQSBZ=0;BQBZ=1.97613;SCBZ=-1.71864;FS=0;MQ0F=0;AF1=1;AC1=2;DP4=3,0,227,1;MQ=60;FQ=-281.989;PV4=1,1,1,0.454486;ASP;CAF=0.384,.,0.616;COMMON=1;G5;G5A;GENEINFO=ABL1:25;GNO;INT;KGPhase1;KGPhase3;RS=2855183;RSPOS=130732734;SAO=0;SLO;SSR=0;TOPMED=0.46327886085626911,.,0.53672113914373088;VC=SNV;VLD;VP=0x05010008000517013e000100;WGT=1;dbSNPBuild…	GT:PL	1/1:223,255,0,227,255,222
9	130732914	rs2791726	T	A	221.999	PASS	DP=232;VDB=5.81072e-20;SGB=-0.693147;RPBZ=0.831252;MQBZ=0;MQSBZ=0;BQBZ=5.45434;SCBZ=-1.84676;FS=0;MQ0F=0;AF1=1;AC1=2;DP4=17,0,214,1;MQ=60;FQ=-281.989;PV4=1,1,1,1;ASP;CAF=0.8506,0.1494,.;COMMON=1;G5;GENEINFO=ABL1:25;GNO;INT;KGPhase1;KGPhase3;RS=2791726;RSPOS=130732914;SAO=0;SLO;SSR=0;TOPMED=0.81139303007135575,0.18859104230377166,0.00001592762487257;VC=SNV;VLD;VP=0x05010008000515013e000100;WGT=1;d…	GT:PL	1/1:255,255,0
9	130733680	rs2032421	A	G	221.999	PASS	DP=216;VDB=4.30361e-20;SGB=-0.693147;MQSBZ=0;FS=0;MQ0F=0;AF1=1;AC1=2;DP4=0,0,215,1;MQ=60;FQ=-281.989;ASP;CAF=0.8317,0.1683;COMMON=1;G5;G5A;GENEINFO=ABL1:25;GNO;INT;KGPhase1;KGPhase3;RS=2032421;RSPOS=130733680;SAO=0;SLO;SSR=0;TOPMED=0.79259046890927624,0.20740953109072375;VC=SNV;VLD;VP=0x050100080005170136000100;WGT=1;dbSNPBuildID=94	GT:PL	1/1:255,255,0
9	130733739	rs2032422	T	C	221.999	PASS	DP=205;VDB=4.91117e-22;SGB=-0.693147;RPBZ=-1.61211;MQBZ=0;MQSBZ=0;BQBZ=3.72064;SCBZ=0.12122;FS=0;MQ0F=0;AF1=1;AC1=2;DP4=5,0,199,1;MQ=60;FQ=-281.989;PV4=1,1,1,1;ASP;CAF=0.8305,0.1695;COMMON=1;G5;G5A;GENEINFO=ABL1:25;GNO;INT;KGPhase1;KGPhase3;RS=2032422;RSPOS=130733739;SAO=0;SLO;SSR=0;TOPMED=0.79304440621814475,0.20695559378185524;VC=SNV;VLD;VP=0x050100080005170136000100;WGT=1;dbSNPBuildID=94	GT:PL	1/1:255,255,0
9	130734494	rs2313568	T	C	221.999	PASS	DP=210;VDB=2.98074e-08;SGB=-0.693147;MQSBZ=0;FS=0;MQ0F=0;AF1=1;AC1=2;DP4=0,0,209,1;MQ=60;FQ=-281.989;ASP;CAF=0.384,.,0.616;COMMON=1;G5;G5A;GENEINFO=ABL1:25;GNO;INT;KGPhase1;KGPhase3;RS=2313568;RSPOS=130734494;SAO=0;SLO;SSR=0;TOPMED=0.46348591997961264,0.00000796381243628,0.53650611620795107;VC=SNV;VLD;VP=0x050100080005170136000100;WGT=1;dbSNPBuildID=100	GT:PL	1/1:255,255,0
9	130734792	rs2313569	A	G	210.999	PASS	DP=206;VDB=2.67631e-08;SGB=-0.693147;RPBZ=-1.61523;MQBZ=0;MQSBZ=0;BQBZ=1.46811;SCBZ=2.21859;FS=0;MQ0F=0;AF1=1;AC1=2;DP4=1,0,204,1;MQ=60;FQ=-281.989;PV4=1,1,1,0.472261;ASP;CAF=0.3772,0.6228,.;COMMON=1;G5;G5A;GENEINFO=ABL1:25;GNO;HD;INT;KGPhase1;KGPhase3;RS=2313569;RSPOS=130734792;SAO=0;SLO;SSR=0;TOPMED=0.46163035168195718,0.53670521151885830,0.00166443679918450;VC=SNV;VLD;VP=0x05010008000517053e00…	GT:PL	1/1:244,255,0
9	130735106	rs2791727	C	T	221.999	PASS	DP=204;VDB=9.04854e-07;SGB=-0.693147;RPBZ=-1.08386;MQBZ=0;MQSBZ=0;BQBZ=2.35827;SCBZ=1.35178;FS=0;MQ0F=0;AF1=1;AC1=2;DP4=2,0,201,1;MQ=60;FQ=-281.989;PV4=1,1,1,1;ASP;CAF=0.8508,0.1492;COMMON=1;G5;GENEINFO=ABL1:25;GNO;INT;KGPhase1;KGPhase3;RS=2791727;RSPOS=130735106;SAO=0;SLO;SSR=0;TOPMED=0.81152045107033639,0.18847954892966360;VC=SNV;VLD;VP=0x050100080005150136000100;WGT=1;dbSNPBuildID=100	GT:PL	1/1:255,255,0
9	130735959	rs2033999	A	T	44.9969	PASS	DP=108;VDB=3.0924e-08;SGB=-0.693147;RPBZ=-0.589155;MQBZ=0;MQSBZ=0;BQBZ=-0.599413;SCBZ=1.52478;FS=0;MQ0F=0;AF1=1;AC1=2;DP4=3,0,104,1;MQ=60;FQ=-252.989;PV4=1,0.000231412,1,1;ASP;GENEINFO=ABL1:25;GNO;INT;NOV;RS=2033999;RSPOS=130735959;RV;SAO=0;SLO;SSR=0;TOPMED=0.78105090468909276,0.00000796381243628,0.00140959480122324,0.21753153669724770;VC=SNV;VP=0x050100080005000102000104;WGT=1;dbSNPBuildID=94	GT:PL	1/1:78,226,0
9	130735961	rs11794340	A	T	131.998	PASS	DP=170;VDB=3.74003e-10;SGB=-0.693147;RPBZ=-1.67176;MQBZ=0;MQSBZ=0;BQBZ=-1.72394;SCBZ=2.76596;FS=0;MQ0F=0;AF1=1;AC1=2;DP4=1,0,168,1;MQ=60;FQ=-281.989;PV4=1,5.29695e-07,1,1;ASP;GENEINFO=ABL1:25;INT;RS=11794340;RSPOS=130735961;SAO=0;SSR=0;TOPMED=0.67380224260958205,0.00000796381243628,0.32618979357798165;VC=SNV;VP=0x050000080005000002000100;WGT=1;dbSNPBuildID=120	GT:PL	1/1:165,255,0
9	130735967	rs2313570	T	C	95.0077	PASS	DP=187;VDB=0.00126589;SGB=-0.693147;RPBZ=2.15624;MQBZ=0;MQSBZ=0;BQBZ=5.01416;SCBZ=-2.62776;FS=0;MQ0F=0;AF1=0.5;AC1=1;DP4=107,1,79,0;MQ=60;FQ=98.0132;PV4=1,1,1,1;ASP;GENEINFO=ABL1:25;INT;RS=2313570;RSPOS=130735967;SAO=0;SSR=0;TOPMED=0.99954606269113149,0.00019113149847094,0.00026280581039755;VC=SNV;VP=0x050000080005000002000100;WGT=1;dbSNPBuildID=100	GT:PL	0/1:125,0,157
9	130736352	rs2791728	G	A	221.999	PASS	DP=178;VDB=1.74118e-09;SGB=-0.693147;RPBZ=0.966054;MQBZ=0;MQSBZ=0;BQBZ=6.25323;SCBZ=-0.741177;FS=0;MQ0F=0;AF1=1;AC1=2;DP4=33,0,144,1;MQ=60;FQ=-194.988;PV4=1,1,1,1;ASP;CAF=0.851,0.149;COMMON=1;G5;GENEINFO=ABL1:25;GNO;HD;INT;KGPhase1;KGPhase3;RS=2791728;RSPOS=130736352;SAO=0;SLO;SSR=0;TOPMED=0.81152841488277268,0.18847158511722731;VC=SNV;VLD;VP=0x05010008000515053e000100;WGT=1;dbSNPBuildID=100	GT:PL	1/1:255,168,0
9	130736653	rs2791729	G	A	221.999	PASS	DP=178;VDB=4.34498e-10;SGB=-0.693147;RPBZ=-0.924802;MQBZ=0;MQSBZ=0;BQBZ=1.70798;SCBZ=-0.177404;FS=0;MQ0F=0;AF1=1;AC1=2;DP4=1,0,176,1;MQ=60;FQ=-281.989;PV4=1,1,1,0.470169;ASP;CAF=0.8512,0.1488;COMMON=1;G5;GENEINFO=ABL1:25;GNO;INT;KGPhase1;KGPhase3;RS=2791729;RSPOS=130736653;SAO=0;SLO;SSR=0;TOPMED=0.81442724260958205,0.18557275739041794;VC=SNV;VLD;VP=0x050100080005150136000100;WGT=1;dbSNPBuildID=100	GT:PL	1/1:255,255,0
9	130736721	rs2791730	T	C	176.998	PASS	DP=178;VDB=2.78545e-10;SGB=-0.693147;MQSBZ=0;FS=0;MQ0F=0;AF1=1;AC1=2;DP4=0,0,177,1;MQ=60;FQ=-281.989;ASP;CAF=0.3844,0.6156;COMMON=1;G5;G5A;GENEINFO=ABL1:25;GNO;INT;KGPhase1;KGPhase3;RS=2791730;RSPOS=130736721;SAO=0;SLO;SSR=0;TOPMED=0.51451006625891946,0.48548993374108053;VC=SNV;VLD;VP=0x050100080005170136000100;WGT=1;dbSNPBuildID=100	GT:PL	1/1:210,255,0
9	130737854	rs2583846	A	G	173.998	PASS	DP=172;VDB=9.40465e-08;SGB=-0.693147;RPBZ=-0.874007;MQBZ=0;MQSBZ=0;BQBZ=3.37154;SCBZ=0.863339;FS=0;MQ0F=0;AF1=1;AC1=2;DP4=4,0,167,1;MQ=60;FQ=-281.989;PV4=1,1,1,1;ASP;CAF=0.3842,0.6158,.;COMMON=1;G5;G5A;GENEINFO=ABL1:25;GNO;INT;KGPhase1;KGPhase3;RS=2583846;RSPOS=130737854;RV;SAO=0;SLO;SSR=0;TOPMED=0.45510002548419979,0.53638665902140672,0.00851331549439347;VC=SNV;VLD;VP=0x050100080005170136000100;…	GT:PL	1/1:207,255,0
9	130738178	rs2583845	C	T,G	204.999	PASS	DP=170;VDB=6.67645e-07;SGB=-0.693147;RPBZ=1.74821;MQBZ=0;MQSBZ=0;BQBZ=3.60875;SCBZ=-2.58754;FS=0;MQ0F=0;AF1=1;AC1=2;DP4=5,0,164,1;MQ=60;FQ=-281.989;PV4=1,1,1,1;ASP;CAF=0.8532,.,0.1468;COMMON=1;G5;GENEINFO=ABL1:25;GNO;HD;INT;KGPhase1;KGPhase3;PM;PMC;RS=2583845;RSPOS=130738178;RV;SAO=0;SLO;SSR=0;TOPMED=0.81523158766564729,0.00009556574923547,0.18467284658511722;VC=SNV;VLD;VP=0x05012808000515053e000…	GT:PL	1/1:238,255,0,243,255,236
9	130738690	rs2583844	T	C	169.998	PASS	DP=165;VDB=3.20003e-06;SGB=-0.693147;RPBZ=0.937895;MQBZ=0;MQSBZ=0;BQBZ=3.24221;SCBZ=-1.62428;FS=0;MQ0F=0;AF1=1;AC1=2;DP4=4,0,160,1;MQ=60;FQ=-281.989;PV4=1,1,1,1;ASP;CAF=0.8506,0.1494;COMMON=1;G5;GENEINFO=ABL1:25;GNO;INT;KGPhase1;KGPhase3;RS=2583844;RSPOS=130738690;RV;SAO=0;SLO;SSR=0;TOPMED=0.81102669469928644,0.18897330530071355;VC=SNV;VLD;VP=0x05010008000515013e000100;WGT=1;dbSNPBuildID=100	GT:PL	1/1:203,255,0
9	130739533	rs2789770	T	C	167.998	PASS	DP=160;VDB=1.86047e-05;SGB=-0.693147;RPBZ=-0.843031;MQBZ=0;MQSBZ=0;BQBZ=2.74829;SCBZ=-0.530137;FS=0;MQ0F=0;AF1=1;AC1=2;DP4=3,0,156,1;MQ=60;FQ=-281.989;PV4=1,1,1,1;ASP;CAF=0.3844,.,0.6156;COMMON=1;G5;G5A;GENEINFO=ABL1:25;GNO;INT;KGPhase1;KGPhase3;RS=2789770;RSPOS=130739533;RV;SAO=0;SLO;SSR=0;TOPMED=0.45033766564729867,0.01306065239551478,0.53660168195718654;VC=SNV;VLD;VP=0x05010008000517013e000100…	GT:PL	1/1:201,255,0
9	130739588	rs2789769	G	A	221.999	PASS	DP=156;VDB=6.01093e-05;SGB=-0.693147;RPBZ=1.09297;MQBZ=0;MQSBZ=0;BQBZ=4.0404;SCBZ=-0.0169571;FS=0;MQ0F=0;AF1=1;AC1=2;DP4=8,0,147,1;MQ=60;FQ=-281.989;PV4=1,1,1,1;ASP;CAF=0.8339,0.1661;COMMON=1;G5;G5A;GENEINFO=ABL1:25;GNO;HD;INT;KGPhase1;KGPhase3;RS=2789769;RSPOS=130739588;RV;SAO=0;SLO;SSR=0;TOPMED=0.79597508919469928,0.20402491080530071;VC=SNV;VLD;VP=0x05010008000517053e000100;WGT=1;dbSNPBuildID=1…	GT:PL	1/1:255,255,0
9	130740853	rs2789768	G	A	149.998	PASS	DP=150;VDB=5.22011e-05;SGB=-0.693147;RPBZ=0.316557;MQBZ=0;MQSBZ=0;BQBZ=2.33774;SCBZ=1.07772;FS=0;MQ0F=0;AF1=1;AC1=2;DP4=6,0,143,1;MQ=60;FQ=-281.989;PV4=1,1,1,1;ASP;CAF=0.8532,0.1468,.;COMMON=1;G5;GENEINFO=ABL1:25;GNO;INT;KGPhase1;KGPhase3;RS=2789768;RSPOS=130740853;RV;SAO=0;SLO;SSR=0;TOPMED=0.81488914373088685,0.18503121814475025,0.00007963812436289;VC=SNV;VLD;VP=0x05010008000515013e000100;WGT=1;…	GT:PL	1/1:183,255,0
9	130740861	rs2583843	C	A	180.999	PASS	DP=151;VDB=2.73777e-05;SGB=-0.693147;RPBZ=-0.346768;MQBZ=0;MQSBZ=0;BQBZ=1.2776;SCBZ=0.760334;FS=0;MQ0F=0;AF1=1;AC1=2;DP4=3,0,147,1;MQ=60;FQ=-281.989;PV4=1,1,1,1;ASP;CAF=0.3868,0.6132,.;COMMON=1;G5;G5A;GENEINFO=ABL1:25;GNO;INT;KGPhase1;KGPhase3;RS=2583843;RSPOS=130740861;RV;SAO=0;SLO;SSR=0;TOPMED=0.37082696228338430,0.53312945973496432,0.09604357798165137;VC=SNV;VLD;VP=0x05010008000517013e000100;W…	GT:PL	1/1:214,255,0
9	130741229	rs2789767	G	A	135.998	PASS	DP=145;VDB=1.95742e-05;SGB=-0.693147;RPBZ=1.68205;MQBZ=0;MQSBZ=0;BQBZ=4.97181;SCBZ=-0.609703;FS=0;MQ0F=0;AF1=1;AC1=2;DP4=16,0,128,1;MQ=60;FQ=-251.989;PV4=1,1,1,1;ASP;CAF=0.387,0.613,.,.;COMMON=1;G5;G5A;GENEINFO=ABL1:25;GNO;INT;KGPhase1;KGPhase3;RS=2789767;RSPOS=130741229;RV;SAO=0;SLO;SSR=0;TOPMED=0.46586709989806320,0.53347986748216106,0.00065303261977573,.;VC=SNV;VLD;VP=0x05010008000517013e00010…	GT:PL	1/1:169,225,0
9	130741380	rs2583842	G	A	145.998	PASS	DP=143;VDB=0.000109636;SGB=-0.693147;RPBZ=-0.140995;MQBZ=0;MQSBZ=0;BQBZ=2.64008;SCBZ=1.72166;FS=0;MQ0F=0;AF1=1;AC1=2;DP4=6,0,136,1;MQ=60;FQ=-281.989;PV4=1,1,1,0.417543;ASP;CAF=0.8528,0.1472;COMMON=1;G5;GENEINFO=ABL1:25;GNO;INT;KGPhase1;KGPhase3;RS=2583842;RSPOS=130741380;RV;SAO=0;SLO;SSR=0;TOPMED=0.81363086136595310,0.18636913863404689;VC=SNV;VLD;VP=0x050100080005150136000100;WGT=1;dbSNPBuildID=1…	GT:PL	1/1:179,255,0
9	130741511	rs2583841	T	C	166.998	PASS	DP=144;VDB=8.68545e-05;SGB=-0.693147;RPBZ=0.340465;MQBZ=0;MQSBZ=0;BQBZ=2.29699;SCBZ=0.269026;FS=0;MQ0F=0;AF1=1;AC1=2;DP4=4,0,139,1;MQ=60;FQ=-281.989;PV4=1,1,1,1;ASP;CAF=0.853,0.147;COMMON=1;G5;GENEINFO=ABL1:25;GNO;INT;KGPhase1;KGPhase3;RS=2583841;RSPOS=130741511;RV;SAO=0;SLO;SSR=0;TOPMED=0.81426000254841997,0.18573999745158002;VC=SNV;VLD;VP=0x05010008000515013e000100;WGT=1;dbSNPBuildID=100	GT:PL	1/1:200,255,0
9	130741537	rs2855184	C	G	152.998	PASS	DP=139;VDB=1.38504e-05;SGB=-0.693147;RPBZ=-0.558514;MQBZ=0;MQSBZ=0;BQBZ=3.19543;SCBZ=1.40828;FS=0;MQ0F=0;AF1=1;AC1=2;DP4=10,0,128,1;MQ=60;FQ=-271.989;PV4=1,1,1,1;ASP;CAF=0.8419,.,0.1581;COMMON=1;G5;G5A;GENEINFO=ABL1:25;GNO;INT;KGPhase1;KGPhase3;RS=2855184;RSPOS=130741537;SAO=0;SLO;SSR=0;TOPMED=0.80492641437308868,0.00006371049949031,0.19500987512742099;VC=SNV;VLD;VP=0x05010008000517013e000100;WGT…	GT:PL	1/1:186,245,0
9	130741854	rs2855160	C	T	191.999	PASS	DP=140;VDB=0.000453461;SGB=-0.693147;MQSBZ=0;FS=0;MQ0F=0;AF1=1;AC1=2;DP4=0,0,139,1;MQ=60;FQ=-281.989;ASP;CAF=0.387,.,0.613;COMMON=1;G5;G5A;GENEINFO=ABL1:25;GNO;HD;INT;KGPhase1;KGPhase3;RS=2855160;RSPOS=130741854;SAO=0;SLO;SSR=0;TOPMED=0.45515577217125382,0.01145196228338430,0.53339226554536187;VC=SNV;VLD;VP=0x05010008000517053e000100;WGT=1;dbSNPBuildID=100	GT:PL	1/1:225,255,0
9	130742169	rs2583840	C	T	197.999	PASS	DP=140;VDB=0.00117208;SGB=-0.693147;RPBZ=-0.494975;MQBZ=0;MQSBZ=0;BQBZ=1.72833;SCBZ=1.69306;FS=0;MQ0F=0;AF1=1;AC1=2;DP4=1,0,138,1;MQ=60;FQ=-281.989;PV4=1,1,1,0.466385;ASP;CAF=0.3868,0.6132;COMMON=1;G5;G5A;GENEINFO=ABL1:25;GNO;INT;KGPhase1;KGPhase3;RS=2583840;RSPOS=130742169;RV;SAO=0;SLO;SSR=0;TOPMED=0.46657587920489296,0.53342412079510703;VC=SNV;VLD;VP=0x05010008000517013e000100;WGT=1;dbSNPBuildI…	GT:PL	1/1:231,255,0
9	130742484	rs2791731	T	C	134.998	PASS	DP=137;VDB=0.000454107;SGB=-0.693147;RPBZ=1.50891;MQBZ=0;BQBZ=2.78927;SCBZ=-0.91509;FS=0;MQ0F=0;AF1=1;AC1=2;DP4=4,0,133,0;MQ=60;FQ=-281.989;PV4=1,1,1,0.431533;ASP;CAF=0.3844,0.6156;COMMON=1;G5;G5A;GENEINFO=ABL1:25;GNO;HD;INT;KGPhase1;KGPhase3;RS=2791731;RSPOS=130742484;SAO=0;SLO;SSR=0;TOPMED=0.46340628185524974,0.53659371814475025;VC=SNV;VLD;VP=0x05010008000517053e000100;WGT=1;dbSNPBuildID=100	GT:PL	1/1:168,255,0
9	130742857	rs2789766	T	C	200.999	PASS	DP=132;VDB=0.000649364;SGB=-0.693147;RPBZ=0.758337;MQBZ=0;BQBZ=4.15533;SCBZ=-0.173175;FS=0;MQ0F=0;AF1=1;AC1=2;DP4=8,0,124,0;MQ=60;FQ=-281.989;PV4=1,1,1,1;ASP;CAF=0.8534,0.1466;COMMON=1;G5;GENEINFO=ABL1:25;GNO;INT;KGPhase1;KGPhase3;RS=2789766;RSPOS=130742857;RV;SAO=0;SLO;SSR=0;TOPMED=0.81476968654434250,0.18523031345565749;VC=SNV;VLD;VP=0x05010008000515013e000100;WGT=1;dbSNPBuildID=100	GT:PL	1/1:234,255,0
9	130743229	rs2791732	T	C	198.999	PASS	DP=140;VDB=0.00472091;SGB=-0.693147;MQSBZ=0;FS=0;MQ0F=0;AF1=1;AC1=2;DP4=0,0,139,1;MQ=60;FQ=-281.989;ASP;CAF=0.8421,0.1579;COMMON=1;G5;G5A;GENEINFO=ABL1:25;GNO;INT;KGPhase1;KGPhase3;RS=2791732;RSPOS=130743229;SAO=0;SLO;SSR=0;TOPMED=0.80534053261977573,0.19465946738022426;VC=SNV;VLD;VP=0x050100080005170136000100;WGT=1;dbSNPBuildID=100	GT:PL	1/1:232,255,0
9	130743273	rs2789765	G	A	221.999	PASS	DP=140;VDB=0.0065255;SGB=-0.693147;MQSBZ=0;FS=0;MQ0F=0;AF1=1;AC1=2;DP4=0,0,139,1;MQ=60;FQ=-281.989;ASP;CAF=0.387,0.613,.;COMMON=1;G5;G5A;GENEINFO=ABL1:25;GNO;INT;KGPhase1;KGPhase3;RS=2789765;RSPOS=130743273;RV;SAO=0;SLO;SSR=0;TOPMED=0.46375668960244648,0.53254810142711518,0.00369520897043832;VC=SNV;VLD;VP=0x050100080005170136000100;WGT=1;dbSNPBuildID=100	GT:PL	1/1:255,255,0
9	130743334	rs2855161	A	G	104.998	PASS	DP=140;VDB=0.00366666;SGB=-0.693147;RPBZ=0.115397;MQBZ=0;MQSBZ=0;BQBZ=2.95908;SCBZ=0.632488;FS=0;MQ0F=0;AF1=1;AC1=2;DP4=12,0,127,1;MQ=60;FQ=-263.989;PV4=1,1,1,1;ASP;CAF=0.853,0.147;COMMON=1;G5;GENEINFO=ABL1:25;GNO;INT;KGPhase1;KGPhase3;RS=2855161;RSPOS=130743334;SAO=0;SLO;SSR=0;TOPMED=0.81421221967380224,0.18578778032619775;VC=SNV;VLD;VP=0x050100080005150136000100;WGT=1;dbSNPBuildID=100	GT:PL	1/1:138,237,0
9	130743421	rs2855162	C	T	113.998	PASS	DP=131;VDB=0.0152992;SGB=-0.693147;RPBZ=1.39257;MQBZ=0;MQSBZ=0;BQBZ=2.98591;SCBZ=0.51177;FS=0;MQ0F=0;AF1=1;AC1=2;DP4=11,1,118,1;MQ=60;FQ=-214.988;PV4=0.175455,1,1,1;ASP;CAF=0.853,0.147;COMMON=1;G5;GENEINFO=ABL1:25;GNO;INT;KGPhase1;KGPhase3;RS=2855162;RSPOS=130743421;SAO=0;SLO;SSR=0;TOPMED=0.81424407492354740,0.18575592507645259;VC=SNV;VLD;VP=0x05010008000515013e000100;WGT=1;dbSNPBuildID=100	GT:PL	1/1:147,188,0
9	130744334	rs2855163	G	A	151.998	PASS	DP=131;VDB=0.00137049;SGB=-0.693147;RPBZ=0.343165;MQBZ=0;MQSBZ=0;BQBZ=4.07182;SCBZ=0.713312;FS=0;MQ0F=0;AF1=1;AC1=2;DP4=11,1,118,1;MQ=60;FQ=-238.988;PV4=0.175455,1,1,1;ASP;CAF=0.853,0.147,.;COMMON=1;G5;GENEINFO=ABL1:25;GNO;INT;KGPhase1;KGPhase3;RS=2855163;RSPOS=130744334;SAO=0;SLO;SSR=0;TOPMED=0.81447502548419979,0.18551701070336391,0.00000796381243628;VC=SNV;VLD;VP=0x050100080005150136000100;WGT…	GT:PL	1/1:185,212,0
9	130744642	rs2855164	G	T	103.998	PASS	DP=123;VDB=0.000277108;SGB=-0.693147;RPBZ=2.34879;MQBZ=0;MQSBZ=0;BQBZ=1.50131;SCBZ=0.144935;FS=0;MQ0F=0;AF1=1;AC1=2;DP4=4,2,117,0;MQ=60;FQ=-254.989;PV4=0.0019992,1,1,1;ASP;CAF=0.8534,0.1466;COMMON=1;G5;GENEINFO=ABL1:25;GNO;INT;KGPhase1;KGPhase3;RS=2855164;RSPOS=130744642;SAO=0;SLO;SSR=0;TOPMED=0.81542271916411824,0.18457728083588175;VC=SNV;VLD;VP=0x050100080005150136000100;WGT=1;dbSNPBuildID=100	GT:PL	1/1:137,228,0
9	130745611	rs2789764	T	A	156.998	PASS	DP=117;VDB=0.00278729;SGB=-0.693147;RPBZ=0.727615;MQBZ=0;MQSBZ=0;BQBZ=2.4844;SCBZ=-0.0631833;FS=0;MQ0F=0;AF1=1;AC1=2;DP4=3,1,111,2;MQ=60;FQ=-281.989;PV4=0.099927,1,1,1;ASP;CAF=0.8161,0.1839;COMMON=1;G5;G5A;GENEINFO=ABL1:25;GNO;HD;INT;KGPhase1;KGPhase3;RS=2789764;RSPOS=130745611;RV;SAO=0;SLO;SSR=0;TOPMED=0.78093144750254841,0.21906855249745158;VC=SNV;VLD;VP=0x05010008000517053e000100;WGT=1;dbSNPBu…	GT:PL	1/1:190,255,0
9	130746117	rs2253070	G	A	164.998	PASS	DP=113;VDB=0.000138071;SGB=-0.693147;RPBZ=0.179318;MQBZ=0;MQSBZ=0;BQBZ=3.21883;SCBZ=2.85079;FS=0;MQ0F=0;AF1=1;AC1=2;DP4=5,1,105,2;MQ=60;FQ=-263.989;PV4=0.152266,1,1,1;ASP;CAF=0.8149,0.1851;COMMON=1;G5;G5A;GENEINFO=ABL1:25;GNO;HD;INT;KGPhase1;KGPhase3;RS=2253070;RSPOS=130746117;SAO=0;SLO;SSR=0;TOPMED=0.78082791794087665,0.21917208205912334;VC=SNV;VLD;VP=0x05010008000517053e000100;WGT=1;dbSNPBuildI…	GT:PL	1/1:198,237,0
9	130746386	rs2253084	C	T	192.999	PASS	DP=111;VDB=0.000121176;SGB=-0.693147;RPBZ=-0.126602;MQBZ=0;MQSBZ=0;BQBZ=3.07324;SCBZ=0.959521;FS=0;MQ0F=0;AF1=1;AC1=2;DP4=3,1,105,2;MQ=60;FQ=-281.989;PV4=0.105178,1,1,1;ASP;CAF=0.8163,0.1837;COMMON=1;G5;G5A;GENEINFO=ABL1:25;GNO;HD;INT;KGPhase1;KGPhase3;RS=2253084;RSPOS=130746386;SAO=0;SLO;SSR=0;TOPMED=0.78097126656472986,0.21902873343527013;VC=SNV;VLD;VP=0x05010008000517053e000100;WGT=1;dbSNPBuil…	GT:PL	1/1:226,255,0
9	130746946	rs2253106	G	A	174.998	PASS	DP=112;VDB=0.000182853;SGB=-0.693147;RPBZ=1.26241;MQBZ=0;MQSBZ=0;BQBZ=2.95913;SCBZ=1.08162;FS=0;MQ0F=0;AF1=1;AC1=2;DP4=3,1,107,1;MQ=60;FQ=-281.989;PV4=0.0704633,1,1,0.424199;ASP;CAF=0.8159,0.1841;COMMON=1;G5;G5A;GENEINFO=ABL1:25;GNO;HD;INT;KGPhase1;KGPhase3;RS=2253106;RSPOS=130746946;SAO=0;SLO;SSR=0;TOPMED=0.78077217125382262,0.21922782874617737;VC=SNV;VLD;VP=0x05010008000517053e000100;WGT=1;dbSN…	GT:PL	1/1:208,255,0
9	130747312	rs2855165	C	A	196.999	PASS	DP=112;VDB=0.000345326;SGB=-0.693147;RPBZ=1.53141;MQBZ=0;MQSBZ=0;BQBZ=1.69491;SCBZ=1.6337;FS=0;MQ0F=0;AF1=1;AC1=2;DP4=0,1,110,1;MQ=60;FQ=-281.989;PV4=0.0178571,1,1,1;ASP;CAF=0.8051,0.1949,.;COMMON=1;G5;G5A;GENEINFO=ABL1:25;GNO;INT;KGPhase1;KGPhase3;RS=2855165;RSPOS=130747312;SAO=0;SLO;SSR=0;TOPMED=0.77190844801223241,0.22807562436289500,0.00001592762487257;VC=SNV;VLD;VP=0x050100080005170136000100…	GT:PL	1/1:230,255,0
9	130748062	rs2855166	T	G	135.998	PASS	DP=107;VDB=0.00127166;SGB=-0.693147;RPBZ=0.993769;MQBZ=0;MQSBZ=0;BQBZ=2.08821;SCBZ=-0.224541;FS=0;MQ0F=0;AF1=1;AC1=2;DP4=3,1,102,1;MQ=60;FQ=-275.989;PV4=0.0737083,1,1,1;ASP;CAF=0.8149,0.1851;COMMON=1;G5;G5A;GENEINFO=ABL1:25;GNO;HD;INT;KGPhase1;KGPhase3;RS=2855166;RSPOS=130748062;SAO=0;SLO;SSR=0;TOPMED=0.78065271406727828,0.21934728593272171;VC=SNV;VLD;VP=0x05010008000517053e000100;WGT=1;dbSNPBuil…	GT:PL	1/1:169,249,0
9	130748579	rs2791733	C	T,A	114.998	PASS	DP=90;VDB=0.0595889;SGB=-0.693147;RPBZ=1.23211;MQBZ=0;MQSBZ=0;BQBZ=-0.0772943;SCBZ=1.48392;FS=0;MQ0F=0;AF1=1;AC1=2;DP4=0,1,87,2;MQ=60;FQ=-180.988;PV4=0.0333333,0.38066,1,1;ASP;CAF=0.3756,0.6244,.;COMMON=1;G5;G5A;GENEINFO=ABL1:25;GNO;INT;KGPhase1;KGPhase3;RS=2791733;RSPOS=130748579;SAO=0;SLO;SSR=0;TOPMED=0.42825401376146788,0.54751210499490316,0.02423388124362895;VC=SNV;VLD;VP=0x050100080005170136…	GT:PL	1/1:222,228,74,201,0,126
9	130750419	rs149780169	C	T	37.0079	PASS	DP=30;VDB=0.0892738;SGB=-0.690438;RPBZ=1.27719;MQBZ=0;MQSBZ=0;BQBZ=1.42998;SCBZ=-0.147886;FS=0;MQ0F=0;AF1=0.500002;AC1=1;DP4=12,1,17,0;MQ=60;FQ=24.8939;PV4=0.433333,1,1,1;ASP;GENEINFO=ABL1:25;INT;RS=149780169;RSPOS=130750419;SAO=0;SSR=0;TOPMED=0.82870635830784913,0.17129364169215086;VC=SNV;VP=0x050000080005000002000100;WGT=1;dbSNPBuildID=134	GT:PL	0/1:67,0,52
9	130750439	rs7028615	C	T	36.0081	PASS	DP=43;VDB=0.0394091;SGB=-0.693097;RPBZ=0.224904;MQBZ=0;MQSBZ=0;BQBZ=0.30559;SCBZ=0.564051;FS=0;MQ0F=0;AF1=0.500001;AC1=1;DP4=12,1,30,0;MQ=60;FQ=25.814;PV4=0.302326,1,1,1;ASP;G5;G5A;GENEINFO=ABL1:25;GNO;INT;KGPhase1;RS=7028615;RSPOS=130750439;SAO=0;SLO;SSR=0;TOPMED=0.60882549694189602,0.39117450305810397;VC=SNV;VP=0x050100080005030116000100;WGT=1;dbSNPBuildID=116	GT:PL	0/1:66,0,53
9	130751251	rs2855167	T	C	221.999	PASS	DP=84;VDB=1.49802e-06;SGB=-0.693147;RPBZ=0.536361;MQBZ=0;MQSBZ=0;BQBZ=0.53876;SCBZ=1.34164;FS=0;MQ0F=0;AF1=1;AC1=2;DP4=0,1,82,1;MQ=60;FQ=-245.988;PV4=0.0238095,1,1,1;ASP;CAF=0.374,0.626;COMMON=1;G5;G5A;GENEINFO=ABL1:25;GNO;INT;KGPhase1;KGPhase3;RS=2855167;RSPOS=130751251;SAO=0;SLO;SSR=0;TOPMED=0.45165169469928644,0.54834830530071355;VC=SNV;VLD;VP=0x050100080005170136000100;WGT=1;dbSNPBuildID=100	GT:PL	1/1:255,219,0
9	130752503	rs2791734	C	G	141.998	PASS	DP=81;VDB=1.32437e-06;SGB=-0.693147;RPBZ=-0.207452;MQBZ=0;MQSBZ=0;BQBZ=3.12874;SCBZ=1.33485;FS=0;MQ0F=0;AF1=1;AC1=2;DP4=5,1,74,1;MQ=60;FQ=-176.988;PV4=0.143519,1,1,1;ASP;CAF=0.3744,0.6256;COMMON=1;G5;G5A;GENEINFO=ABL1:25;GNO;HD;INT;KGPhase1;KGPhase3;RS=2791734;RSPOS=130752503;SAO=0;SLO;SSR=0;TOPMED=0.45162780326197757,0.54837219673802242;VC=SNV;VLD;VP=0x05010008000517053e000100;WGT=1;dbSNPBuildID…	GT:PL	1/1:175,150,0
9	130753219	rs2791735	T	C	125.998	PASS	DP=79;VDB=9.12075e-07;SGB=-0.693147;RPBZ=1.53945;MQBZ=0;MQSBZ=0;BQBZ=1.03019;SCBZ=-0.300244;FS=0;MQ0F=0;AF1=1;AC1=2;DP4=2,1,75,1;MQ=60;FQ=-206.988;PV4=0.0749757,1,1,1;ASP;CAF=0.3748,.,0.6252;COMMON=1;G5;G5A;GENEINFO=ABL1:25;GNO;INT;KGPhase1;KGPhase3;RS=2791735;RSPOS=130753219;SAO=0;SLO;SSR=0;TOPMED=0.45222508919469928,0.00004778287461773,0.54772712793068297;VC=SNV;VLD;VP=0x05010008000517013600010…	GT:PL	1/1:159,180,0
9	130753268	rs2791736	C	T	86.9973	PASS	DP=76;VDB=2.69873e-06;SGB=-0.693147;RPBZ=-1.0405;MQBZ=0;MQSBZ=0;BQBZ=2.12263;SCBZ=0.405422;FS=0;MQ0F=0;AF1=1;AC1=2;DP4=5,1,69,1;MQ=60;FQ=-162.987;PV4=0.152632,1,1,1;ASP;CAF=0.3746,.,0.6254;COMMON=1;G5;G5A;GENEINFO=ABL1:25;GNO;HD;INT;KGPhase1;KGPhase3;RS=2791736;RSPOS=130753268;SAO=0;SLO;SSR=0;TOPMED=0.45133314220183486,0.00023891437308868,0.54842794342507645;VC=SNV;VLD;VP=0x05010008000517053e0001…	GT:PL	1/1:120,136,0
9	130755514	rs2855169	T	C	106.998	PASS	DP=69;VDB=5.62295e-07;SGB=-0.693147;RPBZ=-0.552281;MQBZ=0;MQSBZ=0;BQBZ=2.11181;SCBZ=0.204853;FS=0;MQ0F=0;AF1=1;AC1=2;DP4=3,1,64,1;MQ=60;FQ=-166.987;PV4=0.113384,1,1,1;ASP;CAF=0.8155,0.1845;COMMON=1;G5;G5A;GENEINFO=ABL1:25;GNO;HD;INT;KGPhase1;KGPhase3;RS=2855169;RSPOS=130755514;SAO=0;SLO;SSR=0;TOPMED=0.78118628950050968,0.21881371049949031;VC=SNV;VLD;VP=0x05010008000517053e000100;WGT=1;dbSNPBuildI…	GT:PL	1/1:140,140,0
9	130755732	rs2583835	C	T	166.998	PASS	DP=72;VDB=2.99306e-07;SGB=-0.693147;RPBZ=-0.770147;MQBZ=0;MQSBZ=0;BQBZ=1.66757;SCBZ=1.01419;FS=0;MQ0F=0;AF1=1;AC1=2;DP4=0,1,70,1;MQ=60;FQ=-224.988;PV4=0.0277778,1,1,1;ASP;CAF=0.8159,0.1841;COMMON=1;G5;G5A;GENEINFO=ABL1:25;GNO;INT;KGPhase1;KGPhase3;RS=2583835;RSPOS=130755732;SAO=0;SLO;SSR=0;TOPMED=0.78121814475025484,0.21878185524974515;VC=SNV;VLD;VP=0x05010008000517013e000100;WGT=1;dbSNPBuildID=1…	GT:PL	1/1:200,198,0
9	130755834	rs2583836	T	C	145.998	PASS	DP=72;VDB=9.95139e-07;SGB=-0.693147;RPBZ=-0.737697;MQBZ=0;MQSBZ=0;BQBZ=1.99892;SCBZ=0.168113;FS=0;MQ0F=0;AF1=1;AC1=2;DP4=3,1,67,1;MQ=60;FQ=-169.988;PV4=0.108764,1,1,1;ASP;CAF=0.3748,0.6252;COMMON=1;G5;G5A;GENEINFO=ABL1:25;GNO;HD;INT;KGPhase1;KGPhase3;PM;PMC;RS=2583836;RSPOS=130755834;SAO=0;SLO;SSR=0;TOPMED=0.45155612895005096,0.54844387104994903;VC=SNV;VLD;VP=0x05012808000517053e000100;WGT=1;dbSN…	GT:PL	1/1:179,143,0
9	130756078	rs2583837	T	A	134.998	PASS	DP=67;VDB=4.18621e-07;SGB=-0.693147;RPBZ=-0.853433;MQBZ=0;MQSBZ=0;BQBZ=0.802881;SCBZ=1.03009;FS=0;MQ0F=0;AF1=1;AC1=2;DP4=0,1,65,1;MQ=60;FQ=-209.988;PV4=0.0298507,1,1,1;ASP;CAF=0.3748,0.6252,.;COMMON=1;G5;G5A;GENEINFO=ABL1:25;GNO;INT;KGPhase1;KGPhase3;RS=2583837;RSPOS=130756078;SAO=0;SLO;SSR=0;TOPMED=0.45142074413863404,0.54845979867482161,0.00011945718654434;VC=SNV;VLD;VP=0x05010008000517013e0001…	GT:PL	1/1:168,183,0
9	130757371	rs2791737	A	G	173.998	PASS	DP=68;VDB=3.7493e-07;SGB=-0.693147;RPBZ=-1.1468;MQBZ=0;MQSBZ=0;BQBZ=0.664799;SCBZ=1;FS=0;MQ0F=0;AF1=1;AC1=2;DP4=0,1,66,1;MQ=60;FQ=-202.988;PV4=0.0294118,1,1,1;ASP;CAF=0.39,0.61;COMMON=1;G5;G5A;GENEINFO=ABL1:25;GNO;INT;KGPhase1;KGPhase3;RS=2791737;RSPOS=130757371;SAO=0;SLO;SSR=0;TOPMED=0.46700592507645259,0.53299407492354740;VC=SNV;VLD;VP=0x05010008000517013e000100;WGT=1;dbSNPBuildID=100	GT:PL	1/1:207,176,0
9	130757840	rs11244125	C	A	60.0073	PASS	DP=67;VDB=6.98003e-05;SGB=-0.69312;RPBZ=-1.72689;MQBZ=0;MQSBZ=0;BQBZ=-0.0377341;SCBZ=1.32016;FS=0;MQ0F=0;AF1=0.5;AC1=1;DP4=34,1,31,1;MQ=60;FQ=62.8031;PV4=1,1,1,1;ASP;CAF=0.854,0.146;COMMON=1;G5;GENEINFO=ABL1:25;GNO;INT;KGPhase1;KGPhase3;RS=11244125;RSPOS=130757840;SAO=0;SLO;SSR=0;TOPMED=0.81373439092762487,0.18626560907237512;VC=SNV;VLD;VP=0x05010008000515013e000100;WGT=1;dbSNPBuildID=120	GT:PL	0/1:90,0,103
9	130757841	rs11244126	A	G	50.0072	PASS	DP=65;VDB=0.000112235;SGB=-0.69311;RPBZ=-1.57015;MQBZ=0;MQSBZ=0;BQBZ=1.58715;SCBZ=0.599621;FS=0;MQ0F=0;AF1=0.5;AC1=1;DP4=33,1,30,1;MQ=60;FQ=51.822;PV4=1,1,1,1;ASP;CAF=0.8538,0.1462;COMMON=1;G5;GENEINFO=ABL1:25;GNO;INT;KGPhase3;RS=11244126;RSPOS=130757841;SAO=0;SLO;SSR=0;TOPMED=0.81358307849133537,0.18641692150866462;VC=SNV;VLD;VP=0x05010008000515012e000100;WGT=1;dbSNPBuildID=130	GT:PL	0/1:80,0,85
9	130758120	rs2791738	A	G	68.9971	PASS	DP=65;VDB=2.69534e-05;SGB=-0.693147;RPBZ=-0.199527;MQBZ=0;MQSBZ=0;BQBZ=3.96738;SCBZ=0.922006;FS=0;MQ0F=0;AF1=1;AC1=2;DP4=9,0,55,1;MQ=60;FQ=-112.987;PV4=1,1,1,1;ASP;CAF=0.3858,0.6142;COMMON=1;G5;G5A;GENEINFO=ABL1:25;GNO;HD;INT;KGPhase1;KGPhase3;RS=2791738;RSPOS=130758120;SAO=0;SLO;SSR=0;TOPMED=0.46030039500509683,0.53969960499490316;VC=SNV;VLD;VP=0x05010008000517053e000100;WGT=1;dbSNPBuildID=100	GT:PL	1/1:102,86,0
9	130758360	rs2313528	G	A	173.998	PASS	DP=66;VDB=1.36922e-06;SGB=-0.693147;RPBZ=-1.33892;MQBZ=0;MQSBZ=0;BQBZ=1.571;SCBZ=0.941124;FS=0;MQ0F=0;AF1=1;AC1=2;DP4=0,1,64,1;MQ=60;FQ=-205.988;PV4=0.030303,1,1,1;ASP;CAF=0.39,0.61,.;COMMON=1;G5;G5A;GENEINFO=ABL1:25;GNO;INT;KGPhase1;KGPhase3;RS=2313528;RSPOS=130758360;SAO=0;SLO;SSR=0;TOPMED=0.44845820591233435,0.53284276248725790,0.01869903160040774;VC=SNV;VLD;VP=0x050100080005170136000100;WGT=1…	GT:PL	1/1:207,179,0
9	130758954	rs2791740	A	G	80.9972	PASS	DP=65;VDB=8.67494e-06;SGB=-0.693147;RPBZ=-0.625627;MQBZ=0;MQSBZ=0;BQBZ=0.549743;SCBZ=-0.724101;FS=0;MQ0F=0;AF1=1;AC1=2;DP4=2,1,61,1;MQ=60;FQ=-165.987;PV4=0.0908654,1,1,1;ASP;CAF=0.3748,0.6252,.;COMMON=1;G5;G5A;GENEINFO=ABL1:25;GNO;INT;KGPhase1;KGPhase3;RS=2791740;RSPOS=130758954;SAO=0;SLO;SSR=0;TOPMED=0.45123757645259938,0.54874649592252803,0.00001592762487257;VC=SNV;VLD;VP=0x05010008000517013e00…	GT:PL	1/1:114,139,0
9	130759934	rs2313532	G	A	153.998	PASS	DP=60;VDB=4.83746e-06;SGB=-0.693147;RPBZ=0.0617955;MQBZ=0;MQSBZ=0;BQBZ=1.71194;SCBZ=-0.0708262;FS=0;MQ0F=0;AF1=1;AC1=2;DP4=2,0,57,1;MQ=60;FQ=-171.988;PV4=1,1,1,1;ASP;CAF=0.3902,0.6098,.,.;COMMON=1;G5;G5A;GENEINFO=ABL1:25;GNO;INT;KGPhase1;KGPhase3;NOV;RS=2313532;RSPOS=130759934;SAO=0;SLO;SSR=0;TOPMED=0.39572980377166156,0.53292240061162079,0.01852382772680937,0.05282396788990825;VC=SNV;VLD;VP=0x05…	GT:PL	1/1:187,145,0
9	130760159	rs10793970	T	C,A	81.9973	PASS	DP=60;VDB=9.95034e-07;SGB=-0.693147;RPBZ=0.281671;MQBZ=0;MQSBZ=0;BQBZ=2.95384;SCBZ=-0.206321;FS=0;MQ0F=0;AF1=1;AC1=2;DP4=4,0,55,1;MQ=60;FQ=-136.987;PV4=1,1,1,1;ASP;CAF=0.8163,0.1837;COMMON=1;G5;G5A;GENEINFO=ABL1:25;GNO;HD;INT;KGPhase1;KGPhase3;RS=10793970;RSPOS=130760159;SAO=0;SLO;SSR=0;TOPMED=0.78108275993883792,0.21891724006116207;VC=SNV;VLD;VP=0x05010008000517053e000100;WGT=1;dbSNPBuildID=120	GT:PL	1/1:115,110,0,118,116,112
9	130760855	rs113315613	C	T	182.999	PASS	DP=60;VDB=2.24317e-07;SGB=-0.693147;MQSBZ=0;FS=0;MQ0F=0;AF1=1;AC1=2;DP4=0,0,59,1;MQ=60;FQ=-207.988;ASP;CAF=0.8544,0.1456;COMMON=1;G5;GENEINFO=ABL1:25;GNO;INT;KGPhase1;KGPhase3;RS=113315613;RSPOS=130760855;SAO=0;SLO;SSR=0;TOPMED=0.81421221967380224,0.18578778032619775;VC=SNV;VLD;VP=0x050100080005150136000100;WGT=1;dbSNPBuildID=132	GT:PL	1/1:216,181,0
9	130760978	rs7850203	C	T	106.998	PASS	DP=60;VDB=7.36069e-07;SGB=-0.693147;RPBZ=-1.04765;MQBZ=0;MQSBZ=0;BQBZ=1.583;SCBZ=0.600432;FS=0;MQ0F=0;AF1=1;AC1=2;DP4=5,1,54,0;MQ=60;FQ=-94.9866;PV4=0.1,1,1,1;ASP;CAF=0.8165,.,0.1835;COMMON=1;G5;G5A;GENEINFO=ABL1:25;GNO;INT;KGPhase1;KGPhase3;RS=7850203;RSPOS=130760978;SAO=0;SLO;SSR=0;TOPMED=0.70228083588175331,0.08502962538226299,0.21268953873598369;VC=SNV;VLD;VP=0x050100080005170136000100;WGT=1;…	GT:PL	1/1:140,68,0
9	130760981	rs111600518	T	G	92.9974	PASS	DP=54;VDB=1.08041e-06;SGB=-0.693147;RPBZ=-0.24557;MQBZ=0;BQBZ=1.36341;SCBZ=0.394819;FS=0;MQ0F=0;AF1=1;AC1=2;DP4=3,0,51,0;MQ=60;FQ=-133.987;PV4=1,1,1,1;ASP;CAF=0.8167,.,0.1833;COMMON=1;G5;G5A;GENEINFO=ABL1:25;GNO;INT;KGPhase1;KGPhase3;RS=111600518;RSPOS=130760981;SAO=0;SLO;SSR=0;TOPMED=0.79915265035677879,.,0.20084734964322120;VC=SNV;VLD;VP=0x050100080005170136000100;WGT=1;dbSNPBuildID=132	GT:PL	1/1:126,107,0
9	130761092	rs7850345	C	T	152.998	PASS	DP=59;VDB=2.33419e-07;SGB=-0.693147;MQSBZ=0;FS=0;MQ0F=0;AF1=1;AC1=2;DP4=0,0,58,1;MQ=60;FQ=-204.988;ASP;CAF=0.8167,0.1833;COMMON=1;G5;G5A;GENEINFO=ABL1:25;GNO;INT;KGPhase1;KGPhase3;RS=7850345;RSPOS=130761092;SAO=0;SLO;SSR=0;TOPMED=0.78176764780835881,0.21823235219164118;VC=SNV;VLD;VP=0x050100080005170136000100;WGT=1;dbSNPBuildID=116	GT:PL	1/1:186,178,0
9	130761143	rs7856154	A	G,T	176.998	PASS	DP=59;VDB=6.39411e-07;SGB=-0.693147;RPBZ=-1.44338;MQBZ=0;MQSBZ=0;BQBZ=3.55115;SCBZ=0.111281;FS=0;MQ0F=0;AF1=1;AC1=2;DP4=5,0,53,1;MQ=60;FQ=-128.987;PV4=1,1,1,1;ASP;CAF=0.8544,0.1456;COMMON=1;G5;GENEINFO=ABL1:25;GNO;INT;KGPhase1;KGPhase3;RS=7856154;RSPOS=130761143;SAO=0;SLO;SSR=0;TOPMED=0.81366271661569826,0.18633728338430173;VC=SNV;VLD;VP=0x050100080005150136000100;WGT=1;dbSNPBuildID=116	GT:PL	1/1:210,102,0,207,109,202
9	130761972	rs11244132	C	T	159.998	PASS	DP=60;VDB=8.00451e-05;SGB=-0.693147;MQSBZ=0;FS=0;MQ0F=0;AF1=1;AC1=2;DP4=0,0,59,1;MQ=60;FQ=-207.988;ASP;CAF=0.8169,0.1831;COMMON=1;G5;G5A;GENEINFO=ABL1:25;GNO;INT;KGPhase1;KGPhase3;RS=11244132;RSPOS=130761972;SAO=0;SLO;SSR=0;TOPMED=0.78119425331294597,0.21880574668705402;VC=SNV;VLD;VP=0x050100080005170136000100;WGT=1;dbSNPBuildID=120	GT:PL	1/1:193,181,0
9	130762075	rs11244133	G	A	151.998	PASS	DP=59;VDB=0.000182461;SGB=-0.693147;RPBZ=-0.811195;MQBZ=0;MQSBZ=0;BQBZ=2.55011;SCBZ=-0.932562;FS=0;MQ0F=0;AF1=1;AC1=2;DP4=3,0,55,1;MQ=60;FQ=-155.987;PV4=1,1,1,1;ASP;CAF=0.8544,0.1456;COMMON=1;G5;GENEINFO=ABL1:25;GNO;INT;KGPhase1;KGPhase3;RS=11244133;RSPOS=130762075;SAO=0;SLO;SSR=0;TOPMED=0.81372642711518858,0.18627357288481141;VC=SNV;VLD;VP=0x05010008000515013e000100;WGT=1;dbSNPBuildID=120	GT:PL	1/1:185,129,0
9	130762083	rs2855170	T	C,G	115.998	PASS	DP=58;VDB=7.09193e-05;SGB=-0.693147;RPBZ=1.04586;MQBZ=0;MQSBZ=0;BQBZ=0.987906;SCBZ=0.840168;FS=0;MQ0F=0;AF1=1;AC1=2;DP4=1,0,56,1;MQ=60;FQ=-177.988;PV4=1,1,1,1;ASP;CAF=0.3888,0.6112,.;COMMON=1;G5;G5A;GENEINFO=ABL1:25;GNO;INT;KGPhase1;KGPhase3;RS=2855170;RSPOS=130762083;SAO=0;SLO;SSR=0;TOPMED=0.42574541284403669,0.53349579510703363,0.04075879204892966;VC=SNV;VLD;VP=0x05010008000517013e000100;WGT=1;…	GT:PL	1/1:149,151,0,140,139,137
9	130763556	rs2855171	T	C	153.998	PASS	DP=55;VDB=3.18936e-05;SGB=-0.693147;RPBZ=0.977149;MQBZ=0;MQSBZ=0;BQBZ=1.57916;SCBZ=0.785905;FS=0;MQ0F=0;AF1=1;AC1=2;DP4=1,0,53,1;MQ=60;FQ=-168.988;PV4=1,1,1,1;ASP;CAF=0.1184,0.8816;COMMON=1;G5;GENEINFO=ABL1:25;GNO;HD;INT;KGPhase1;KGPhase3;RS=2855171;RSPOS=130763556;SAO=0;SLO;SSR=0;TOPMED=0.18766724006116207,0.81233275993883792;VC=SNV;VLD;VP=0x05010008000515053e000100;WGT=1;dbSNPBuildID=100	GT:PL	1/1:187,142,0
9	130763689	rs12236004	C	T	142.998	PASS	DP=54;VDB=0.000135926;SGB=-0.693147;RPBZ=-0.0229137;MQBZ=0;MQSBZ=0;BQBZ=2.18419;SCBZ=-0.325414;FS=0;MQ0F=0;AF1=1;AC1=2;DP4=2,0,51,1;MQ=60;FQ=-157.987;PV4=1,1,1,1;ASP;CAF=0.8181,0.1819;COMMON=1;G5;G5A;GENEINFO=ABL1:25;GNO;HD;INT;KGPhase1;KGPhase3;RS=12236004;RSPOS=130763689;SAO=0;SLO;SSR=0;TOPMED=0.78376656472986748,0.21623343527013251;VC=SNV;VLD;VP=0x05010008000517053e000100;WGT=1;dbSNPBuildID=120	GT:PL	1/1:176,131,0
9	130763989	rs12236044	C	A	89.9974	PASS	DP=47;VDB=0.000819985;SGB=-0.693147;RPBZ=-0.369125;MQBZ=0;BQBZ=2.37728;SCBZ=-0.344203;FS=0;MQ0F=0;AF1=1;AC1=2;DP4=2,0,45,0;MQ=60;FQ=-132.987;PV4=1,1,1,1;ASP;CAF=0.8558,0.1442,.;COMMON=1;G5;GENEINFO=ABL1:25;GNO;INT;KGPhase1;KGPhase3;RS=12236044;RSPOS=130763989;SAO=0;SLO;SSR=0;TOPMED=0.81618724515800203,0.18378089959225280,0.00003185524974515;VC=SNV;VLD;VP=0x05010008000515013e000100;WGT=1;dbSNPBuil…	GT:PL	1/1:123,106,0
9	130764833	rs12551573	G	A	108.998	PASS	DP=51;VDB=0.00958383;SGB=-0.693147;RPBZ=-0.821084;MQBZ=0;BQBZ=2.5266;SCBZ=-0.788805;FS=0;MQ0F=0;AF1=1;AC1=2;DP4=3,0,48,0;MQ=60;FQ=-136.987;PV4=1,1,1,1;ASP;CAF=0.8564,0.1436;COMMON=1;G5;GENEINFO=ABL1:25;GNO;INT;KGPhase1;KGPhase3;RS=12551573;RSPOS=130764833;SAO=0;SLO;SSR=0;TOPMED=0.81921349388379204,0.18078650611620795;VC=SNV;VLD;VP=0x050100080005150136000100;WGT=1;dbSNPBuildID=120	GT:PL	1/1:142,110,0
9	130769258	rs28731032	A	T	119.998	PASS	DP=37;VDB=0.000490566;SGB=-0.693139;RPBZ=-0.374857;MQBZ=0;BQBZ=1.50407;SCBZ=-1.29341;FS=0;MQ0F=0;AF1=1;AC1=2;DP4=1,0,36,0;MQ=60;FQ=-122.987;PV4=1,1,1,1;ASP;CAF=0.8458,0.1542;COMMON=1;G5;G5A;GENEINFO=ABL1:25;GNO;HD;INT;KGPhase1;KGPhase3;RS=28731032;RSPOS=130769258;SAO=0;SLO;SSR=0;TOPMED=0.78164022680937818,0.21835977319062181;VC=SNV;VLD;VP=0x05010008000517053e000100;WGT=1;dbSNPBuildID=125	GT:PL	1/1:153,96,0
9	130769757	rs10901281	T	C	222.001	PASS	DP=31;VDB=0.00108782;SGB=-0.692976;RPBZ=-0.94066;MQBZ=0;BQBZ=3.44814;SCBZ=-1.04987;FS=0;MQ0F=0;AF1=1;AC1=2;DP4=5,0,26,0;MQ=60;FQ=-63.9862;PV4=1,1,1,1;ASP;CAF=0.6827,0.3173;COMMON=1;G5;G5A;GENEINFO=ABL1:25;GNO;HD;INT;KGPhase1;KGPhase3;RS=10901281;RSPOS=130769757;SAO=0;SLO;SSR=0;TOPMED=0.62543004587155963,0.37456995412844036;VC=SNV;VLD;VP=0x05010008000517053e000100;WGT=1;dbSNPBuildID=120	GT:PL	1/1:255,37,0
9	130770296	rs913721	C	T	73.9972	PASS	DP=37;VDB=0.00533573;SGB=-0.69312;RPBZ=0;MQBZ=0;BQBZ=1.82537;SCBZ=-1.0838;FS=0;MQ0F=0;AF1=1;AC1=2;DP4=5,0,32,0;MQ=60;FQ=-76.9863;PV4=1,1,1,1;ASP;CAF=0.6516,0.3484;COMMON=1;G5;G5A;GENEINFO=ABL1:25;GNO;INT;KGPhase1;KGPhase3;RS=913721;RSPOS=130770296;SAO=0;SLO;SSR=0;TOPMED=0.58732320336391437,0.41267679663608562;VC=SNV;VLD;VP=0x050100080005170136000100;WGT=1;dbSNPBuildID=86	GT:PL	1/1:107,50,0
9	130770618	rs946486	C	T,G	107.998	PASS	DP=34;VDB=0.00188153;SGB=-0.69312;RPBZ=-0.402836;MQBZ=0;BQBZ=2.1988;SCBZ=-0.347677;FS=0;MQ0F=0;AF1=1;AC1=2;DP4=2,0,32,0;MQ=60;FQ=-95.9866;PV4=1,1,1,1;ASP;CAF=0.623,0.377;COMMON=1;G5;G5A;GENEINFO=ABL1:25;GNO;HD;INT;KGPhase1;KGPhase3;RS=946486;RSPOS=130770618;RV;SAO=0;SLO;SSR=0;TOPMED=0.55771374872579001,0.44228625127420998;VC=SNV;VLD;VP=0x05010008000517053e000100;WGT=1;dbSNPBuildID=86	GT:PL	1/1:141,69,0,145,69,140
9	130771205	rs4990084	T	C	96.9975	PASS	DP=34;VDB=0.00127483;SGB=-0.69312;RPBZ=0.219762;MQBZ=0;BQBZ=2.2394;SCBZ=-1.94454;FS=0;MQ0F=0;AF1=1;AC1=2;DP4=2,0,32,0;MQ=60;FQ=-98.9866;PV4=1,1,1,1;ASP;CAF=0.6873,0.3127;COMMON=1;G5;G5A;GENEINFO=ABL1:25;GNO;HD;INT;KGPhase1;KGPhase3;RS=4990084;RSPOS=130771205;SAO=0;SLO;SSR=0;TOPMED=0.62264271151885830,0.37735728848114169;VC=SNV;VLD;VP=0x05010008000517053e000100;WGT=1;dbSNPBuildID=116	GT:PL	1/1:130,72,0
9	130771890	rs2791746	G	A	137.998	PASS	DP=32;VDB=0.000474427;SGB=-0.69312;FS=0;MQ0F=0;AF1=1;AC1=2;DP4=0,0,32,0;MQ=60;FQ=-122.987;ASP;CAF=0.6244,0.3756;COMMON=1;G5;G5A;GENEINFO=ABL1:25;GNO;INT;KGPhase1;KGPhase3;RS=2791746;RSPOS=130771890;SAO=0;SLO;SSR=0;TOPMED=0.55830307084607543,0.44169692915392456;VC=SNV;VLD;VP=0x050100080005170136000100;WGT=1;dbSNPBuildID=100	GT:PL	1/1:171,96,0
9	130776261	rs2855172	C	A	102.998	PASS	DP=26;VDB=0.000879282;SGB=-0.692831;RPBZ=1.73294;MQBZ=0;BQBZ=2.28126;SCBZ=-0.224733;FS=0;MQ0F=0;AF1=1;AC1=2;DP4=2,0,24,0;MQ=60;FQ=-79.9864;PV4=1,1,1,0.389682;ASP;CAF=0.6352,0.3648;COMMON=1;G5;G5A;GENEINFO=ABL1:25;GNO;HD;INT;KGPhase1;KGPhase3;RS=2855172;RSPOS=130776261;SAO=0;SLO;SSR=0;TOPMED=0.56976299694189602,0.43023700305810397;VC=SNV;VLD;VP=0x05010008000517053e000100;WGT=1;dbSNPBuildID=100	GT:PL	1/1:136,53,0
9	130776322	rs2250957	G	A	103.998	PASS	DP=25;VDB=0.00497051;SGB=-0.692831;RPBZ=-0.971099;MQBZ=0;BQBZ=1.67509;SCBZ=0.816497;FS=0;MQ0F=0;AF1=1;AC1=2;DP4=1,0,24,0;MQ=60;FQ=-87.9865;PV4=1,1,1,1;ASP;CAF=0.6304,0.3696;COMMON=1;G5;G5A;GENEINFO=ABL1:25;GNO;INT;KGPhase1;KGPhase3;RS=2250957;RSPOS=130776322;SAO=0;SLO;SSR=0;TOPMED=0.56750127420998980,0.43249872579001019;VC=SNV;VLD;VP=0x050100080005170136000100;WGT=1;dbSNPBuildID=100	GT:PL	1/1:137,61,0
9	130776362	rs2855173	G	A	111.998	PASS	DP=25;VDB=0.0071077;SGB=-0.692831;RPBZ=0.7633;MQBZ=0;BQBZ=1.67574;SCBZ=-1.22474;FS=0;MQ0F=0;AF1=1;AC1=2;DP4=1,0,24,0;MQ=60;FQ=-87.9865;PV4=1,1,1,1;ASP;CAF=0.634,0.366;COMMON=1;G5;G5A;GENEINFO=ABL1:25;GNO;INT;KGPhase1;KGPhase3;RS=2855173;RSPOS=130776362;SAO=0;SLO;SSR=0;TOPMED=0.56901439857288481,0.43098560142711518;VC=SNV;VLD;VP=0x050100080005170136000100;WGT=1;dbSNPBuildID=100	GT:PL	1/1:145,61,0
9	130776532	rs2855174	G	A,C	105.998	PASS	DP=25;VDB=0.0053288;SGB=-0.692914;FS=0;MQ0F=0;AF1=1;AC1=2;DP4=0,0,25,0;MQ=60;FQ=-98.9866;ASP;CAF=0.6336,0.3664;COMMON=1;G5;G5A;GENEINFO=ABL1:25;GNO;INT;KGPhase1;KGPhase3;RS=2855174;RSPOS=130776532;SAO=0;SLO;SSR=0;TOPMED=0.56792335626911314,0.43207664373088685;VC=SNV;VLD;VP=0x05010008000517013e000100;WGT=1;dbSNPBuildID=100	GT:PL	1/1:139,72,0,134,54,131
9	130776692	rs7864799	C	T,A	84.999	PASS	DP=25;VDB=0.00280044;SGB=-0.692717;RPBZ=-1.90427;MQBZ=0;BQBZ=1.51096;SCBZ=-0.294884;FS=0;MQ0F=0;AF1=1;AC1=2;DP4=2,0,23,0;MQ=60;FQ=-63.9862;PV4=1,1,1,1;ASP;CAF=0.656,0.344;COMMON=1;G5;G5A;GENEINFO=ABL1:25;GNO;HD;INT;KGPhase1;KGPhase3;RS=7864799;RSPOS=130776692;SAO=0;SLO;SSR=0;TOPMED=0.59273063200815494,0.40726936799184505;VC=SNV;VLD;VP=0x05010008000517053e000100;WGT=1;dbSNPBuildID=116	GT:PL	1/1:118,37,0,114,34,115
9	130777556	rs2855176	G	A	100.998	PASS	DP=19;VDB=0.00280035;SGB=-0.691153;RPBZ=-0.63929;MQBZ=0;MQSBZ=0;BQBZ=1.2797;SCBZ=-1.05409;FS=0;MQ0F=0;AF1=1;AC1=2;DP4=1,0,17,1;MQ=60;FQ=-70.9863;PV4=1,1,1,1;ASP;GENEINFO=ABL1:25;GNO;INT;RS=2855176;RSPOS=130777556;SAO=0;SLO;SSR=0;TOPMED=0.50252452854230377,0.49611365953109072,0.00136181192660550;VC=SNV;VLD;VP=0x050100080005040102000100;WGT=1;dbSNPBuildID=100	GT:PL	1/1:134,44,0
9	130779185	rs2855177	A	G	38.9976	PASS	DP=20;VDB=0.00068262;SGB=-0.69168;RPBZ=-0.694734;MQBZ=0;BQBZ=1.22039;SCBZ=0.816497;FS=0;MQ0F=0;AF1=1;AC1=2;DP4=1,0,19,0;MQ=60;FQ=-70.9863;PV4=1,1,1,1;ASP;CAF=0.001597,0.9984,.;COMMON=1;GENEINFO=ABL1:25;GNO;HD;INT;KGPhase1;KGPhase3;RS=2855177;RSPOS=130779185;SAO=0;SLO;SSR=0;VC=SNV;VLD;VP=0x05010008000504053e000100;WGT=1;dbSNPBuildID=100	GT:PL	1/1:72,44,0
9	130780239	rs2515712	A	G	37.1675	PASS	DP=19;VDB=0.000375702;SGB=-0.688148;RPBZ=0.6;MQBZ=0;BQBZ=2.11867;SCBZ=0.759036;FS=0;MQ0F=0;AF1=1;AC1=2;DP4=4,0,15,0;MQ=60;FQ=-43.9861;PV4=1,1,1,1;ASP;CAF=0.6805,0.3195;COMMON=1;G5;G5A;GENEINFO=ABL1:25;GNO;INT;KGPhase1;KGPhase3;RS=2515712;RSPOS=130780239;SAO=0;SLO;SSR=0;TOPMED=0.62454606269113149,0.37545393730886850;VC=SNV;VLD;VP=0x050100080005170136000100;WGT=1;dbSNPBuildID=100	GT:PL	1/1:70,17,0
9	130780785	rs3020753	A	T	98.0084	PASS	DP=17;VDB=0.022033;SGB=-0.688148;RPBZ=-0.298325;MQBZ=0;BQBZ=2.10382;SCBZ=1.37706;FS=0;MQ0F=0;AF1=1;AC1=2;DP4=2,0,15,0;MQ=60;FQ=-55.9861;PV4=1,1,1,1;ASP;CAF=0.6795,0.3205;COMMON=1;G5;G5A;GENEINFO=ABL1:25;GNO;INT;KGPhase1;KGPhase3;RS=3020753;RSPOS=130780785;SAO=0;SLO;SSR=0;TOPMED=0.62642552242609582,0.37357447757390417;VC=SNV;VLD;VP=0x05010008000517013e000100;WGT=1;dbSNPBuildID=101	GT:PL	1/1:131,29,0
9	130780948	rs2251403	T	C	87.0081	PASS	DP=19;VDB=0.0127679;SGB=-0.688148;RPBZ=-0.100044;MQBZ=0;BQBZ=-0.652581;SCBZ=-0.350325;FS=0;MQ0F=0;AF1=0.50005;AC1=1;DP4=4,0,15,0;MQ=60;FQ=10.4274;PV4=1,0.344483,1,1;ASP;CAF=0.6709,0.3291;COMMON=1;G5;G5A;GENEINFO=ABL1:25;GNO;HD;INT;KGPhase1;KGPhase3;RS=2251403;RSPOS=130780948;SAO=0;SLO;SSR=0;TOPMED=0.61526025739041794,0.38473974260958205;VC=SNV;VLD;VP=0x05010008000517053e000100;WGT=1;dbSNPBuildID=…	GT:PL	0/1:117,0,37
9	130781883	rs2855178	C	T	57.9981	PASS	DP=17;VDB=1.66681e-05;SGB=-0.689466;RPBZ=1.63701;MQBZ=0;MQSBZ=0;BQBZ=1.43327;SCBZ=0.83666;FS=0;MQ0F=0;AF1=1;AC1=2;DP4=0,1,16,0;MQ=60;FQ=-65.9862;PV4=0.0588235,1,1,1;ASP;CAF=0.6709,0.3291;COMMON=1;G5;G5A;GENEINFO=ABL1:25;GNO;HD;INT;KGPhase1;KGPhase3;RS=2855178;RSPOS=130781883;SAO=0;SLO;SSR=0;TOPMED=0.61517265545361875,0.38482734454638124;VC=SNV;VLD;VP=0x05010008000517053e000100;WGT=1;dbSNPBuildID=…	GT:PL	1/1:91,39,0
9	130781894	rs2855179	A	G	47.997	PASS	DP=18;VDB=0.00118791;SGB=-0.691153;FS=0;MQ0F=0;AF1=1;AC1=2;DP4=0,0,18,0;MQ=60;FQ=-77.9863;ASP;CAF=0.5409,0.4591;COMMON=1;G5;G5A;GENEINFO=ABL1:25;GNO;HD;INT;KGPhase1;KGPhase3;RS=2855179;RSPOS=130781894;SAO=0;SLO;SSR=0;TOPMED=0.49059473751274209,0.50940526248725790;VC=SNV;VLD;VP=0x05010008000517053e000100;WGT=1;dbSNPBuildID=100	GT:PL	1/1:81,51,0
9	130781960	rs2855180	C	T	221.999	PASS	DP=19;VDB=0.043358;SGB=-0.69168;MQSBZ=0;FS=0;MQ0F=0;AF1=1;AC1=2;DP4=0,0,18,1;MQ=60;FQ=-83.9864;ASP;CAF=0.6717,0.3283;COMMON=1;G5;G5A;GENEINFO=ABL1:25;GNO;HD;INT;KGPhase1;KGPhase3;RS=2855180;RSPOS=130781960;SAO=0;SLO;SSR=0;TOPMED=0.61524432976554536,0.38475567023445463;VC=SNV;VLD;VP=0x05010008000517053e000100;WGT=1;dbSNPBuildID=100	GT:PL	1/1:255,57,0
9	130782204	rs1985391	A	G	118.998	PASS	DP=19;VDB=0.0406233;SGB=-0.69168;MQSBZ=0;FS=0;MQ0F=0;AF1=1;AC1=2;DP4=0,0,18,1;MQ=60;FQ=-83.9864;ASP;CAF=0.6707,0.3293;COMMON=1;G5;G5A;GENEINFO=ABL1:25;GNO;INT;KGPhase1;KGPhase3;RS=1985391;RSPOS=130782204;SAO=0;SLO;SSR=0;TOPMED=0.61506116207951070,0.38493883792048929;VC=SNV;VLD;VP=0x050100080005170136000100;WGT=1;dbSNPBuildID=92	GT:PL	1/1:152,57,0
9	130783720	rs2772031	G	A	133.998	PASS	DP=16;VDB=0.0960125;SGB=-0.689466;MQSBZ=0;FS=0;MQ0F=0;AF1=1;AC1=2;DP4=0,0,15,1;MQ=60;FQ=-74.9863;ASP;CAF=0.6687,0.3313;COMMON=1;G5;G5A;GENEINFO=ABL1:25;GNO;INT;KGPhase1;KGPhase3;RS=2772031;RSPOS=130783720;RV;SAO=0;SLO;SSR=0;TOPMED=0.61411346839959225,0.38588653160040774;VC=SNV;VLD;VP=0x050100080005170136000100;WGT=1;dbSNPBuildID=100	GT:PL	1/1:167,48,0
9	130787586	rs2855181	G	C	58.0403	PASS	DP=11;VDB=0.910825;SGB=-0.670168;RPBZ=-0.316228;MQBZ=0;MQSBZ=0;BQBZ=1.42954;SCBZ=-0.912871;FS=0;MQ0F=0;AF1=1;AC1=2;DP4=1,0,9,1;MQ=60;FQ=-49.986;PV4=1,1,1,1;ASP;CAF=0.8399,0.1601;COMMON=1;G5;GENEINFO=ABL1:25;GNO;INT;KGPhase1;KGPhase3;RS=2855181;RSPOS=130787586;SAO=0;SLO;SSR=0;TOPMED=0.78598846839959225,0.21401153160040774;VC=SNV;VLD;VP=0x05010008000515013e000100;WGT=1;dbSNPBuildID=100	GT:PL	1/1:91,23,0
9	130790602	rs2149726	T	C	110.006	PASS	DP=10;VDB=0.723365;SGB=-0.670168;MQSBZ=0;FS=0;MQ0F=0;AF1=1;AC1=2;DP4=0,0,9,1;MQ=60;FQ=-56.9861;ASP;CAF=0.0629,0.9371;COMMON=1;G5;GENEINFO=ABL1:25;GNO;INT;KGPhase1;KGPhase3;RS=2149726;RSPOS=130790602;SAO=0;SLO;SSR=0;TOPMED=0.09276248725790010,0.90723751274209989;VC=SNV;VLD;VP=0x05010008000515013e000100;WGT=1;dbSNPBuildID=96	GT:PL	1/1:143,30,0
9	130790636	rs2855182	T	A	73.0075	PASS	DP=10;VDB=0.634913;SGB=-0.636426;RPBZ=0.341882;MQBZ=0;MQSBZ=0;BQBZ=0.343973;SCBZ=0.654654;FS=0;MQ0F=0;AF1=0.500002;AC1=1;DP4=2,1,7,0;MQ=60;FQ=25.0286;PV4=0.3,1,1,1;ASP;CAF=0.9976,0.002396;COMMON=1;GENEINFO=ABL1:25;INT;KGPhase3;RS=2855182;RSPOS=130790636;SAO=0;SLO;SSR=0;TOPMED=0.99166985219164118,0.00833014780835881;VC=SNV;VLD;VP=0x050100080005040026000100;WGT=1;dbSNPBuildID=100	GT:PL	0/1:103,0,52
9	130795487	rs10901285	G	A	114.015	PASS	DP=9;VDB=0.883436;SGB=-0.662043;MQSBZ=0;FS=0;MQ0F=0;AF1=1;AC1=2;DP4=0,0,7,2;MQ=60;FQ=-53.9861;ASP;CAF=0.8427,0.1573;COMMON=1;G5;GENEINFO=ABL1:25;GNO;HD;INT;KGPhase1;KGPhase3;RS=10901285;RSPOS=130795487;SAO=0;SLO;SSR=0;TOPMED=0.78797145769622833,0.21202854230377166;VC=SNV;VLD;VP=0x05010008000515053e000100;WGT=1;dbSNPBuildID=120	GT:PL	1/1:147,27,0
9	130812943	rs2262297	T	G	76.1327	PASS	DP=6;VDB=0.988743;SGB=-0.616816;MQSBZ=0;FS=0;MQ0F=0;AF1=1;AC1=2;DP4=0,0,2,4;MQ=60;FQ=-44.9861;ASP;CAF=0.0001997,0.9998;COMMON=0;GENEINFO=ABL1:25;GNO;INT;KGPhase1;KGPhase3;RS=2262297;RSPOS=130812943;SAO=0;SLO;SSR=0;TOPMED=0.00030262487257900,0.99969737512742099;VC=SNV;VP=0x050100080005000136000100;WGT=1;dbSNPBuildID=100	GT:PL	1/1:109,18,0
9	130815601	rs34358097	G	A	102.032	PASS	DP=8;VDB=0.947685;SGB=-0.651104;MQSBZ=0;FS=0;MQ0F=0;AF1=1;AC1=2;DP4=0,0,1,7;MQ=60;FQ=-50.986;ASP;CAF=0.8916,0.1084;COMMON=1;G5;GENEINFO=ABL1:25;GNO;INT;KGPhase1;KGPhase3;RS=34358097;RSPOS=130815601;SAO=0;SLO;SSR=0;TOPMED=0.80483084862385321,0.19516915137614678;VC=SNV;VLD;VP=0x05010008000515013e000100;WGT=1;dbSNPBuildID=126	GT:PL	1/1:135,24,0
9	130817282	rs2855188	G	A	76.0656	PASS	DP=7;VDB=0.42503;SGB=-0.636426;FS=0;MQ0F=0;AF1=1;AC1=2;DP4=0,0,0,7;MQ=60;FQ=-47.986;ASP;CAF=0.9978,0.002196,.;COMMON=1;GENEINFO=ABL1:25;INT;KGPhase3;RS=2855188;RSPOS=130817282;SAO=0;SLO;SSR=0;TOPMED=0.99206804281345565,0.00792399337410805,0.00000796381243628;VC=SNV;VLD;VP=0x050100080005040026000100;WGT=1;dbSNPBuildID=100	GT:PL	1/1:109,21,0
9	130819423	rs3020754	C	G	73.0144	PASS	DP=9;VDB=0.156836;SGB=-0.662043;FS=0;MQ0F=0;AF1=1;AC1=2;DP4=0,0,0,9;MQ=60;FQ=-53.9861;ASP;CAF=0.06809,.,0.9319,.;COMMON=1;G5;GENEINFO=ABL1:25;GNO;INT;KGPhase1;KGPhase3;NOV;RS=3020754;RSPOS=130819423;SAO=0;SLO;SSR=0;TOPMED=0.02961741845056065,0.01180237003058103,0.91485888124362895,0.04372133027522935;VC=SNV;VLD;VP=0x05010008000515013e000104;WGT=1;dbSNPBuildID=101	GT:PL	1/1:106,27,0
9	130821988	rs2772026	A	G	123.002	PASS	DP=11;VDB=0.000277448;SGB=-0.676189;MQSBZ=0;FS=0;MQ0F=0;AF1=1;AC1=2;DP4=0,0,1,10;MQ=60;FQ=-59.9861;ASP;CAF=0.06809,0.9319;COMMON=1;G5;GENEINFO=ABL1:25;GNO;INT;KGPhase1;KGPhase3;RS=2772026;RSPOS=130821988;SAO=0;SLO;SSR=0;TOPMED=0.08542781600407747,0.91457218399592252;VC=SNV;VLD;VP=0x050100080005150136000100;WGT=1;dbSNPBuildID=100	GT:PL	1/1:156,33,0
9	130829433	rs2987901	T	G	55.997	PASS	DP=21;VDB=1.33783e-06;SGB=-0.692352;MQSBZ=0;FS=0;MQ0F=0;AF1=1;AC1=2;DP4=0,0,1,20;MQ=60;FQ=-86.9865;ASP;CAF=0,1;COMMON=0;GENEINFO=ABL1:25;GNO;INT;KGPhase1;KGPhase3;RS=2987901;RSPOS=130829433;SAO=0;SLO;SSR=0;TOPMED=0.00044597349643221,0.99955402650356778;VC=SNV;VP=0x050100080005000136000100;WGT=1;dbSNPBuildID=101	GT:PL	1/1:89,60,0
9	130835356	rs758715020	G	C	43.6373	PASS	DP=16;VDB=9.04876e-05;SGB=-0.683931;RPBZ=0.879011;MQBZ=0;MQSBZ=0;BQBZ=1.88905;SCBZ=0;FS=0;MQ0F=0;AF1=1;AC1=2;DP4=1,2,0,13;MQ=60;FQ=-37.9865;PV4=0.1875,1,1,1;ASP;GENEINFO=ABL1:25;INT;RS=758715020;RSPOS=130835356;SAO=0;SSR=0;TOPMED=0.99986461518858307,0.00003185524974515,0.00010352956167176;U5;VC=SNV;VLD;VP=0x050000480005040002000100;WGT=1;dbSNPBuildID=144	GT:PL	1/1:76,11,0
9	130835417	rs7866590	T	C	35.0254	PASS	DP=24;VDB=2.87463e-05;SGB=-0.692067;RPBZ=1.59069;MQBZ=0;MQSBZ=0;BQBZ=1.01338;SCBZ=0;FS=0;MQ0F=0;AF1=1;AC1=2;DP4=0,4,3,17;MQ=60;FQ=-51.986;PV4=1,1,1,1;ASP;CAF=0.003195,.,0.9968;COMMON=1;GENEINFO=ABL1:25;GNO;HD;INT;KGPhase1;KGPhase3;RS=7866590;RSPOS=130835417;SAO=0;SLO;SSR=0;TOPMED=0.00962824923547400,.,0.99037175076452599;U5;VC=SNV;VLD;VP=0x050100480005040536000100;WGT=1;dbSNPBuildID=116	GT:PL	1/1:68,25,0
9	130835432	rs563529313	T	C	56.0141	PASS	DP=29;VDB=0.000534826;SGB=-0.686358;RPBZ=2.07588;MQBZ=0;MQSBZ=0;BQBZ=3.28177;SCBZ=0;FS=0;MQ0F=0;AF1=0.500792;AC1=1;DP4=3,12,0,14;MQ=60;FQ=-4.11551;PV4=0.224138,1,1,1;ASP;GENEINFO=ABL1:25;INT;RS=563529313;RSPOS=130835432;SAO=0;SSR=0;U5;VC=SNV;VP=0x050000480005000002000100;WGT=1;dbSNPBuildID=142	GT:PL	0/1:86,0,25
9	130852664	rs2855192	G	A	138.998	PASS	DP=73;VDB=3.58659e-08;SGB=-0.693147;RPBZ=0.253014;MQBZ=0;MQSBZ=0;BQBZ=3.86956;SCBZ=-3.0706;FS=0;MQ0F=0;AF1=1;AC1=2;DP4=1,6,2,64;MQ=60;FQ=-124.987;PV4=0.264261,1,1,1;ASP;CAF=0.9573,0.04273;COMMON=1;G5;GENEINFO=ABL1:25;GNO;HD;INT;KGPhase1;KGPhase3;PM;PMC;RS=2855192;RSPOS=130852664;SAO=0;SLO;SSR=0;TOPMED=0.91486684505606523,0.08513315494393476;VC=SNV;VLD;VP=0x05012808000515053e000100;WGT=1;dbSNPBuil…	GT:PL	1/1:172,98,0
9	130859774	rs2855193	A	G	196.999	PASS	DP=107;VDB=5.82882e-08;SGB=-0.693147;MQSBZ=0;FS=0;MQ0F=0;AF1=1;AC1=2;DP4=0,0,3,104;MQ=60;FQ=-281.989;ASP;CAF=0.001997,0.998,.;COMMON=1;GENEINFO=ABL1:25;GNO;INT;KGPhase1;KGPhase3;RS=2855193;RSPOS=130859774;SAO=0;SLO;SSR=0;VC=SNV;VLD;VP=0x050100080005040136000100;WGT=1;dbSNPBuildID=100	GT:PL	1/1:230,255,0
9	130860257	rs2855194	A	G	124.998	PASS	DP=103;VDB=2.96771e-07;SGB=-0.693147;RPBZ=0.549354;MQBZ=0;MQSBZ=0;BQBZ=2.25884;SCBZ=0.351533;FS=0;MQ0F=0;AF1=1;AC1=2;DP4=1,2,3,97;MQ=60;FQ=-275.989;PV4=0.113101,1,1,1;ASP;CAF=0.2959,0.7041;COMMON=1;G5;G5A;GENEINFO=ABL1:25;GNO;HD;INT;KGPhase1;KGPhase3;RS=2855194;RSPOS=130860257;SAO=0;SLO;SSR=0;TOPMED=0.32129204892966360,0.67870795107033639;VC=SNV;VLD;VP=0x05010008000517053e000100;WGT=1;dbSNPBuildI…	GT:PL	1/1:158,249,0
9	130877900	rs35181608	C	T	51.9969	PASS	DP=237;VDB=7.13283e-05;SGB=-0.693147;RPBZ=2.53032;MQBZ=0;MQSBZ=0;BQBZ=-3.73255;SCBZ=-3.80307;FS=0;MQ0F=0;AF1=1;AC1=2;DP4=1,40,3,193;MQ=60;FQ=-149.987;PV4=0.534729,2.29158e-05,1,1;ASP;CAF=0.9974,0.002596;COMMON=1;GENEINFO=ABL1:25;GNO;INT;KGPhase1;KGPhase3;RS=35181608;RSPOS=130877900;SAO=0;SLO;SSR=0;TOPMED=0.99185301987767584,0.00814698012232415;VC=SNV;VLD;VP=0x050100080005040136000100;WGT=1;dbSNPB…	GT:PL	1/1:85,123,0
9	130881406	rs2772032	T	C	180.999	PASS	DP=287;VDB=0.0140195;SGB=-0.693147;RPBZ=0.350694;MQBZ=0;MQSBZ=0;BQBZ=6.79536;SCBZ=-0.639926;FS=0;MQ0F=0;AF1=1;AC1=2;DP4=0,26,4,257;MQ=60;FQ=-281.989;PV4=1,1,1,0.376449;ASP;CAF=0.003994,.,0.996,.;COMMON=1;G5;GENEINFO=ABL1:25;GNO;HD;INT;KGPhase1;KGPhase3;NOV;RS=2772032;RSPOS=130881406;SAO=0;SLO;SSR=0;VC=SNV;VLD;VP=0x050100080005050536000104;WGT=1;dbSNPBuildID=100	GT:PL	1/1:214,255,0
9	130882734	rs2855196	T	C	221.999	PASS	DP=327;VDB=0.0468491;SGB=-0.693147;RPBZ=0.420214;MQBZ=0;MQSBZ=0;BQBZ=2.40215;SCBZ=0.13629;FS=0;MQ0F=0;AF1=1;AC1=2;DP4=1,1,4,321;MQ=60;FQ=-281.989;PV4=0.0303934,1,1,0.468808;ASP;CAF=0.004193,0.9958,.;COMMON=1;GENEINFO=ABL1:25;GNO;INT;KGPhase1;KGPhase3;RS=2855196;RSPOS=130882734;SAO=0;SLO;SSR=0;VC=SNV;VLD;VP=0x050100080005040136000100;WGT=1;dbSNPBuildID=100	GT:PL	1/1:255,255,0
Legend
##fileformat=VCFv4.2
##FILTER=<ID=PASS,Description="All filters passed">
##bcftoolsVersion=1.15.1+htslib-1.15.1
##bcftoolsCommand=mpileup --fasta-ref /home/dell/genome/GRCh38.p12.genome.fa 110trimmedclean1000Q60.sorted.bam
##reference=file:///home/dell/genome/GRCh38.p12.genome.fa
##ALT=<ID=*,Description="Represents allele(s) other than observed.">
##INFO=<ID=INDEL,Number=0,Type=Flag,Description="Indicates that the variant is an INDEL.">
##INFO=<ID=IDV,Number=1,Type=Integer,Description="Maximum number of raw reads supporting an indel">
##INFO=<ID=IMF,Number=1,Type=Float,Description="Maximum fraction of raw reads supporting an indel">
##INFO=<ID=DP,Number=1,Type=Integer,Description="Raw read depth">
##INFO=<ID=VDB,Number=1,Type=Float,Description="Variant Distance Bias for filtering splice-site artefacts in RNA-seq data (bigger is better)",Version="3">
##INFO=<ID=RPBZ,Number=1,Type=Float,Description="Mann-Whitney U-z test of Read Position Bias (closer to 0 is better)">
##INFO=<ID=MQBZ,Number=1,Type=Float,Description="Mann-Whitney U-z test of Mapping Quality Bias (closer to 0 is better)">
##INFO=<ID=BQBZ,Number=1,Type=Float,Description="Mann-Whitney U-z test of Base Quality Bias (closer to 0 is better)">
##INFO=<ID=MQSBZ,Number=1,Type=Float,Description="Mann-Whitney U-z test of Mapping Quality vs Strand Bias (closer to 0 is better)">
##INFO=<ID=SCBZ,Number=1,Type=Float,Description="Mann-Whitney U-z test of Soft-Clip Length Bias (closer to 0 is better)">
##INFO=<ID=FS,Number=1,Type=Float,Description="Phred-scaled p-value using Fisher's exact test to detect strand bias">
##INFO=<ID=SGB,Number=1,Type=Float,Description="Segregation based metric.">
##INFO=<ID=MQ0F,Number=1,Type=Float,Description="Fraction of MQ0 reads (smaller is better)">
##FORMAT=<ID=PL,Number=G,Type=Integer,Description="List of Phred-scaled genotype likelihoods">
##FORMAT=<ID=GT,Number=1,Type=String,Description="Genotype">
##INFO=<ID=AF1,Number=1,Type=Float,Description="Max-likelihood estimate of the first ALT allele frequency (assuming HWE)">
##INFO=<ID=AF2,Number=1,Type=Float,Description="Max-likelihood estimate of the first and second group ALT allele frequency (assuming HWE)">
##INFO=<ID=AC1,Number=1,Type=Float,Description="Max-likelihood estimate of the first ALT allele count (no HWE assumption)">
##INFO=<ID=MQ,Number=1,Type=Integer,Description="Root-mean-square mapping quality of covering reads">
##INFO=<ID=FQ,Number=1,Type=Float,Description="Phred probability of all samples being the same">
##INFO=<ID=PV4,Number=4,Type=Float,Description="P-values for strand bias, baseQ bias, mapQ bias and tail distance bias">
##INFO=<ID=G3,Number=3,Type=Float,Description="ML estimate of genotype frequencies">
##INFO=<ID=HWE,Number=1,Type=Float,Description="Chi^2 based HWE test P-value based on G3">
##INFO=<ID=DP4,Number=4,Type=Integer,Description="Number of high-quality ref-forward , ref-reverse, alt-forward and alt-reverse bases">
##bcftools_callVersion=1.15.1+htslib-1.15.1
##bcftools_callCommand=call -c -v -o bcf110.vcf 110.vcf; Date=Thu Jul 28 12:04:28 2022
##bcftools_filterVersion=1.15.1+htslib-1.15.1
##bcftools_filterCommand=filter -e 'QUAL<3 | DP <5' bcf110.vcf; Date=Thu Jul 28 12:11:52 2022
##bcftools_viewVersion=1.15.1+htslib-1.15.1
##bcftools_viewCommand=view --include TYPE=='snp' bcf110Q3DP5.vcf; Date=Thu Jul 28 12:12:42 2022
##bcftools_filterCommand=filter -e 'QUAL<20 |DP<5' bcf110SNPQ3DP5.vcf; Date=Tue Dec 27 12:18:48 2022
##SnpSiftVersion="SnpSift 5.1d (build 2022-04-19 15:50), by Pablo Cingolani"
##SnpSiftCmd="SnpSift Annotate /home/dell/share/sequence/sequence/yy/00-All.vcf.gz bcf110SNPQ20DP5.vcf"
##INFO=<ID=CDA,Number=0,Type=Flag,Description="Variation is interrogated in a clinical diagnostic assay">
##INFO=<ID=OTH,Number=0,Type=Flag,Description="Has other variant with exactly the same set of mapped positions on NCBI refernce assembly.">
##INFO=<ID=S3D,Number=0,Type=Flag,Description="Has 3D structure - SNP3D table">
##INFO=<ID=WTD,Number=0,Type=Flag,Description="Is Withdrawn by submitter If one member ss is withdrawn by submitter, then this bit is set. If all member ss' are withdrawn, then the rs is deleted to SNPHistory">
##INFO=<ID=dbSNPBuildID,Number=1,Type=Integer,Description="First dbSNP Build for RS">
##INFO=<ID=SLO,Number=0,Type=Flag,Description="Has SubmitterLinkOut - From SNP->SubSNP->Batch.link_out">
##INFO=<ID=NSF,Number=0,Type=Flag,Description="Has non-synonymous frameshift A coding region variation where one allele in the set changes all downstream amino acids. FxnClass = 44">
##INFO=<ID=R3,Number=0,Type=Flag,Description="In 3' gene region FxnCode = 13">
##INFO=<ID=R5,Number=0,Type=Flag,Description="In 5' gene region FxnCode = 15">
##INFO=<ID=NSN,Number=0,Type=Flag,Description="Has non-synonymous nonsense A coding region variation where one allele in the set changes to STOP codon (TER). FxnClass = 41">
##INFO=<ID=NSM,Number=0,Type=Flag,Description="Has non-synonymous missense A coding region variation where one allele in the set changes protein peptide. FxnClass = 42">
##INFO=<ID=G5A,Number=0,Type=Flag,Description=">5% minor allele frequency in each and all populations">
##INFO=<ID=COMMON,Number=1,Type=Integer,Description="RS is a common SNP. A common SNP is one that has at least one 1000Genomes population with a minor allele of frequency >= 1% and for which 2 or more founders contribute to that minor allele frequency.">
##INFO=<ID=RS,Number=1,Type=Integer,Description="dbSNP ID (i.e. rs number)">
##INFO=<ID=RV,Number=0,Type=Flag,Description="RS orientation is reversed">
##INFO=<ID=TPA,Number=0,Type=Flag,Description="Provisional Third Party Annotation(TPA) (currently rs from PHARMGKB who will give phenotype data)">
##INFO=<ID=CFL,Number=0,Type=Flag,Description="Has Assembly conflict. This is for weight 1 and 2 variant that maps to different chromosomes on different assemblies.">
##INFO=<ID=GNO,Number=0,Type=Flag,Description="Genotypes available. The variant has individual genotype (in SubInd table).">
##INFO=<ID=VLD,Number=0,Type=Flag,Description="Is Validated. This bit is set if the variant has 2+ minor allele count based on frequency or genotype data.">
##INFO=<ID=ASP,Number=0,Type=Flag,Description="Is Assembly specific. This is set if the variant only maps to one assembly">
##INFO=<ID=ASS,Number=0,Type=Flag,Description="In acceptor splice site FxnCode = 73">
##INFO=<ID=REF,Number=0,Type=Flag,Description="Has reference A coding region variation where one allele in the set is identical to the reference sequence. FxnCode = 8">
##INFO=<ID=U3,Number=0,Type=Flag,Description="In 3' UTR Location is in an untranslated region (UTR). FxnCode = 53">
##INFO=<ID=U5,Number=0,Type=Flag,Description="In 5' UTR Location is in an untranslated region (UTR). FxnCode = 55">
##INFO=<ID=TOPMED,Number=.,Type=String,Description="An ordered, comma delimited list of allele frequencies based on TOPMed, starting with the reference allele followed by alternate alleles as ordered in the ALT column. The TOPMed minor allele is the second largest value in the list.">
##INFO=<ID=WGT,Number=1,Type=Integer,Description="Weight, 00 - unmapped, 1 - weight 1, 2 - weight 2, 3 - weight 3 or more">
##INFO=<ID=MTP,Number=0,Type=Flag,Description="Microattribution/third-party annotation(TPA:GWAS,PAGE)">
##INFO=<ID=LSD,Number=0,Type=Flag,Description="Submitted from a locus-specific database">
##INFO=<ID=NOC,Number=0,Type=Flag,Description="Contig allele not present in variant allele list. The reference sequence allele at the mapped position is not present in the variant allele list, adjusted for orientation.">
##INFO=<ID=DSS,Number=0,Type=Flag,Description="In donor splice-site FxnCode = 75">
##INFO=<ID=SYN,Number=0,Type=Flag,Description="Has synonymous A coding region variation where one allele in the set does not change the encoded amino acid. FxnCode = 3">
##INFO=<ID=KGPhase3,Number=0,Type=Flag,Description="1000 Genome phase 3">
##INFO=<ID=CAF,Number=.,Type=String,Description="An ordered, comma delimited list of allele frequencies based on 1000Genomes, starting with the reference allele followed by alternate alleles as ordered in the ALT column. Where a 1000Genomes alternate allele is not in the dbSNPs alternate allele set, the allele is added to the ALT column. The minor allele is the second largest value in the list, a…
##INFO=<ID=VC,Number=1,Type=String,Description="Variation Class">
##INFO=<ID=MUT,Number=0,Type=Flag,Description="Is mutation (journal citation, explicit fact): a low frequency variation that is cited in journal and other reputable sources">
##INFO=<ID=KGPhase1,Number=0,Type=Flag,Description="1000 Genome phase 1 (incl. June Interim phase 1)">
##INFO=<ID=NOV,Number=0,Type=Flag,Description="Rs cluster has non-overlapping allele sets. True when rs set has more than 2 alleles from different submissions and these sets share no alleles in common.">
##INFO=<ID=VP,Number=1,Type=String,Description="Variation Property. Documentation is at ftp://ftp.ncbi.nlm.nih.gov/snp/specs/dbSNP_BitField_latest.pdf">
##INFO=<ID=SAO,Number=1,Type=Integer,Description="Variant Allele Origin: 0 - unspecified, 1 - Germline, 2 - Somatic, 3 - Both">
##INFO=<ID=GENEINFO,Number=1,Type=String,Description="Pairs each of gene symbol:gene id. The gene symbol and id are delimited by a colon (:) and each pair is delimited by a vertical bar (|)">
##INFO=<ID=INT,Number=0,Type=Flag,Description="In Intron FxnCode = 6">
##INFO=<ID=G5,Number=0,Type=Flag,Description=">5% minor allele frequency in 1+ populations">
##INFO=<ID=OM,Number=0,Type=Flag,Description="Has OMIM/OMIA">
##INFO=<ID=PMC,Number=0,Type=Flag,Description="Links exist to PubMed Central article">
##INFO=<ID=SSR,Number=1,Type=Integer,Description="Variant Suspect Reason Codes (may be more than one value added together) 0 - unspecified, 1 - Paralog, 2 - byEST, 4 - oldAlign, 8 - Para_EST, 16 - 1kg_failed, 1024 - other">
##INFO=<ID=RSPOS,Number=1,Type=Integer,Description="Chr position reported in dbSNP">
##INFO=<ID=HD,Number=0,Type=Flag,Description="Marker is on high density genotyping kit (50K density or greater). The variant may have phenotype associations present in dbGaP.">
##INFO=<ID=PM,Number=0,Type=Flag,Description="Variant is Precious(Clinical,Pubmed Cited)">

## Sheet: Summary
Table S3. (D) Performance of Clair3, Freebayes and Bcftools for SNVs calling in ABL1 KD region.
Summary of the SNVs called by the three tools					The rsID of SNVs identified by the three tools				The rsID of shared SNVs among the three tools
Tools	Clair3	Freebayes	Bcftools		Clair3	Freebayes	Bcftools		SNVs detected only by Clair3	SNVs detected only by Freebayes	SNVs detected only by Bcfools	SNVS detected by Clair3 and Freebayes	SNVs detected by Clair3 and Bcfools	SNVs detected by Freebayes and Bcfools	SNVs in Clair3, Freebayes and Bcfools
SNVs with rsID	114	103	112		rs2791725	rs2791725	rs2791725		rs1399475256	rs1363301238	rs149780169	rs10901289	rs2033999	rs758715020	rs2791725
SNVs without rsID	2	1	0		rs2855183	rs2855183	rs2855183		rs567643686	rs11244122	rs563529313		rs11794340		rs2855183
Total	116	104	112		rs2791726	rs2791726	rs2791726		rs369191471				rs2791733		rs2791726
					rs2032421	rs2032421	rs2032421		rs9762				rs7028615		rs2032421
					rs2032422	rs2032422	rs2032422						rs2791736		rs2032422
					rs2313568	rs2313568	rs2313568						rs11244125		rs2313568
					rs2313569	rs2313569	rs2313569						rs11244126		rs2313569
					rs2791727	rs2791727	rs2791727						rs7850203		rs2791727
					rs2033999	rs2313570	rs2033999						rs111600518		rs2313570
					rs11794340	rs2791728	rs11794340						rs11244132		rs2791728
					rs2313570	rs2791729	rs2313570								rs2791729
					rs2791728	rs2791730	rs2791728								rs2791730
					rs2791729	rs2583846	rs2791729								rs2583846
					rs2791730	rs2583845	rs2791730								rs2583845
					rs2583846	rs2583844	rs2583846								rs2583844
					rs2583845	rs2789770	rs2583845								rs2789770
					rs2583844	rs2789769	rs2583844								rs2789769
					rs2789770	rs2789768	rs2789770								rs2789768
					rs2789769	rs2583843	rs2789769								rs2583843
					rs2789768	rs2789767	rs2789768								rs2789767
					rs2583843	rs2583842	rs2583843								rs2583842
					rs2789767	rs2583841	rs2789767								rs2583841
					rs2583842	rs2855184	rs2583842								rs2855184
					rs2583841	rs2855160	rs2583841								rs2855160
					rs2855184	rs2583840	rs2855184								rs2583840
					rs2855160	rs2791731	rs2855160								rs2791731
					rs2583840	rs2789766	rs2583840								rs2789766
					rs2791731	rs2791732	rs2791731								rs2791732
					rs2789766	rs2789765	rs2789766								rs2789765
					rs2791732	rs2855161	rs2791732								rs2855161
					rs2789765	rs2855162	rs2789765								rs2855162
					rs2855161	rs2855163	rs2855161								rs2855163
					rs2855162	rs1363301238	rs2855162								rs2855164
					rs2855163	rs2855164	rs2855163								rs2789764
					rs2855164	rs2789764	rs2855164								rs2253070
					rs2789764	rs2253070	rs2789764								rs2253084
					rs2253070	rs2253084	rs2253070								rs2253106
					rs2253084	rs2253106	rs2253084								rs2855165
					rs2253106	rs2855165	rs2253106								rs2855166
					rs2855165	rs2855166	rs2855165								rs2855167
					rs2855166	rs2855167	rs2855166								rs2791734
					rs2791733	rs2791734	rs2791733								rs2791735
					rs7028615	rs2791735	rs149780169								rs2855169
					rs2855167	rs11244122	rs7028615								rs2583835
					rs2791734	rs2855169	rs2855167								rs2583836
					rs2791735	rs2583835	rs2791734								rs2583837
					rs2791736	rs2583836	rs2791735								rs2791737
					rs1399475256	rs2583837	rs2791736								rs2791738
					rs2855169	rs2791737	rs2855169								rs2313528
					rs2583835	rs2791738	rs2583835								rs2791740
					rs2583836	rs2313528	rs2583836								rs2313532
					rs2583837	rs2791740	rs2583837								rs10793970
					rs2791737	rs2313532	rs2791737								rs113315613
					rs11244125	rs10793970	rs11244125								rs7850345
					rs11244126	rs113315613	rs11244126								rs7856154
					rs2791738	rs7850345	rs2791738								rs11244133
					rs2313528	rs7856154	rs2313528								rs2855170
					rs2791740	rs11244133	rs2791740								rs2855171
					rs2313532	rs2855170	rs2313532								rs12236004
					rs10793970	rs2855171	rs10793970								rs12236044
					rs113315613	rs12236004	rs113315613								rs12551573
					rs7850203	rs12236044	rs7850203								rs28731032
					rs111600518	rs12551573	rs111600518								rs10901281
					rs7850345	rs28731032	rs7850345								rs913721
					rs7856154	rs10901281	rs7856154								rs946486
					rs11244132	rs913721	rs11244132								rs4990084
					rs11244133	rs946486	rs11244133								rs2791746
					rs2855170	rs4990084	rs2855170								rs2855172
					rs2855171	rs2791746	rs2855171								rs2250957
					rs12236004	rs2855172	rs12236004								rs2855173
					rs12236044	rs2250957	rs12236044								rs2855174
					rs12551573	rs2855173	rs12551573								rs7864799
					rs28731032	rs2855174	rs28731032								rs2855176
					rs10901281	rs7864799	rs10901281								rs2855177
					rs913721	rs2855176	rs913721								rs2515712
					rs946486	rs2855177	rs946486								rs3020753
					rs4990084	rs2515712	rs4990084								rs2251403
					rs2791746	rs3020753	rs2791746								rs2855178
					rs2855172	rs2251403	rs2855172								rs2855179
					rs2250957	rs2855178	rs2250957								rs2855180
					rs2855173	rs2855179	rs2855173								rs1985391
					rs2855174	rs2855180	rs2855174								rs2772031
					rs7864799	rs1985391	rs7864799								rs2855181
					rs2855176	rs2772031	rs2855176								rs2149726
					rs2855177	rs2855181	rs2855177								rs2855182
					rs2515712	rs2149726	rs2515712								rs10901285
					rs3020753	rs2855182	rs3020753								rs2262297
					rs2251403	rs10901285	rs2251403								rs34358097
					rs2855178	rs2262297	rs2855178								rs2855188
					rs2855179	rs34358097	rs2855179								rs3020754
					rs2855180	rs2855188	rs2855180								rs2772026
					rs1985391	rs3020754	rs1985391								rs2987901
					rs2772031	rs10901289	rs2772031								rs7866590
					rs2855181	rs2772026	rs2855181								rs2855192
					rs2149726	rs2987901	rs2149726								rs2855193
					rs2855182	rs758715020	rs2855182								rs2855194
					rs10901285	rs7866590	rs10901285								rs35181608
					rs567643686	rs2855192	rs2262297								rs2772032
					rs2262297	rs2855193	rs34358097								rs2855196
					rs34358097	rs2855194	rs2855188	Summary	4	2	2	1	10	1	99
					rs2855188	rs35181608	rs3020754
					rs3020754	rs2772032	rs2772026
					rs10901289	rs2855196	rs2987901
					rs369191471		rs758715020
					rs2772026		rs7866590
					rs2987901		rs563529313
					rs7866590		rs2855192
					rs2855192		rs2855193
					rs2855193		rs2855194
					rs2855194		rs35181608
					rs35181608		rs2772032
					rs2772032		rs2855196
					rs2855196
					rs9762
				Summary	114	103	112
