# Supplementary material for: Simultaneous detection of methylation and genetic variations of BCR-ABL1 gene by nanopore Cas9-targeted sequencing
Source: Genes Dis. 2023 Dec 6;11(6):101190. doi: 10.1016/j.gendis.2023.101190 (PMC11327521; doi:10.1016/j.gendis.2023.101190)
Supplement: Multimedia component 10 [file mmc10.xlsx]

## Sheet: Shared set of SNVs
	Table S4. (A) Relationship between shared SNVs annotated with rsID detected by different tools and sequencing depth.
	Chromosome	Position	SNVs		Sequencing depth
			Reference allele	Alternative allele	Freebayes/Bcftools/Clair3	Freebayes/Bcftools	Freebayes/Clair3	Bcftools/Clair3	Freebayes	Bcftools	Clair3
	9	130732569	G	A	233
	9	130732734	G	T	233
	9	130732914	T	A	234
	9	130733680	A	G	217
	9	130733739	T	C	205
	9	130734494	T	C	211
	9	130734792	A	G	207
	9	130735106	C	T	205
	9	130735959	A	T				109
	9	130735961	A	T				171
	9	130735967	T	C	188
	9	130736352	G	A	178
	9	130736653	G	A	179
	9	130736721	T	C	179
	9	130737854	A	G	173
	9	130738178	C	T	171
	9	130738690	T	C	166
	9	130739533	T	C	161
	9	130739588	G	A	157
	9	130740853	G	A	151
	9	130740861	C	A	152
	9	130741229	G	A	146
	9	130741380	G	A	144
	9	130741511	T	C	145
	9	130741537	C	G	140
	9	130741854	C	T	141
	9	130742169	C	T	140
	9	130742484	T	C	137
	9	130742857	T	C	133
	9	130743229	T	C	141
	9	130743273	G	A	141
	9	130743334	A	G	141
	9	130743421	C	T	132
	9	130744334	G	A	133
	9	130744614	G	A					129
	9	130744642	G	T	124
	9	130745611	T	A	117
	9	130746117	G	A	114
	9	130746386	C	T	112
	9	130746946	G	A	112
	9	130747312	C	A	113
	9	130748062	T	G	108
	9	130748579	C	T				91
	9	130750419	C	T						30
	9	130750439	C	T				43
	9	130751251	T	C	82
	9	130752503	C	G	82
	9	130753219	T	C	79
	9	130753268	C	T				77
	9	130753429	T	C							79
	9	130754682	TGGGGGGGGCTT	TGGGGGGGCCTT					75
	9	130755514	T	C	70
	9	130755732	C	T	73
	9	130755834	T	C	73
	9	130756078	T	A	68
	9	130757371	A	G	69
	9	130757840	C	A				62
	9	130757841	A	G				66
	9	130758120	A	G	66
	9	130758360	G	A	67
	9	130758954	A	G	66
	9	130759934	G	A	61
	9	130760159	T	C	61
	9	130760855	C	T	61
	9	130760978	C	T				61
	9	130760981	T	G				55
	9	130761092	C	T	59
	9	130761143	A	G	59
	9	130761972	C	T				60
	9	130762075	G	A	59
	9	130762083	T	C	58
	9	130763556	T	C	55
	9	130763689	C	T	54
	9	130763989	C	A	47
	9	130764833	G	A	51
	9	130769258	A	T	37
	9	130769757	T	C	31
	9	130770296	C	T	37
	9	130770618	C	T	34
	9	130771205	T	C	34
	9	130771890	G	A	32
	9	130776261	C	A	26
	9	130776322	G	A	25
	9	130776362	G	A	25
	9	130776532	G	A	25
	9	130776692	C	T	25
	9	130777556	G	A	19
	9	130779185	A	G	20
	9	130780239	A	G	19
	9	130780785	A	T	17
	9	130780948	T	C	19
	9	130781883	C	T	17
	9	130781894	A	G	18
	9	130781960	C	T	19
	9	130782204	A	G	19
	9	130783720	G	A	19
	9	130787586	G	C	11
	9	130790602	T	C	10
	9	130790636	T	A	10
	9	130795487	G	A	9
	9	130808181	G	C							7
	9	130812943	T	G	6
	9	130815601	G	A	8
	9	130817282	G	A	7
	9	130819423	C	G	9
	9	130821843	T	A			8
	9	130821844	T	A							11
	9	130821988	A	G	11
	9	130829433	T	G	21
	9	130835356	G	C		16
	9	130835417	T	C	24
	9	130835432	T	C						29
	9	130852664	G	A	73
	9	130859774	A	G	107
	9	130860257	A	G	104
	9	130877900	C	T	237
	9	130881406	T	C	287
	9	130882734	T	C	327
	9	130887166	A	G							434

## Sheet: Clair3
Table S4. (B)
Annotated SNVs with rsID analyzed in the region spanning the ABL1 breakpoint to ABL1-130888808 crRNA- targeting site (about 170 kb) by Clair3								Sequencing depth versus QUAL in Clair3
Chromosome	Position	Variant (rsID)	Reference allele	Alternative allele	QUAL	DP		Position	Depth	QUAL	Pearson Correlation Coefficient
9	130732569	rs2791725	G	A	14.01	156		130732569	233	14.01	-0.0298217
9	130732734	rs2855183	G	T	20.8	156		130732734	233	20.8
9	130732914	rs2791726	T	A	15.88	156		130732914	234	15.88
9	130733680	rs2032421	A	G	7.39	155		130733680	217	7.39
9	130733739	rs2032422	T	C	15.49	155		130733739	205	15.49
9	130734494	rs2313568	T	C	17.87	155		130734494	211	17.87
9	130734792	rs2313569	A	G	38.85	188		130734792	207	38.85
9	130735106	rs2791727	C	T	13.54	155		130735106	205	13.54
9	130735959	rs2033999	A	T	8.18	153		130735959	109	8.18
9	130735961	rs11794340	A	T	8.78	153		130735961	171	8.78
9	130735967	rs2313570	T	C	8.29	186		130735967	188	8.29
9	130736352	rs2791728	G	A	9.95	148		130736352	178	9.95
9	130736653	rs2791729	G	A	15.1	146		130736653	179	15.1
9	130736721	rs2791730	T	C	10.68	145		130736721	179	10.68
9	130737854	rs2583846	A	G	10.01	139		130737854	173	10.01
9	130738178	rs2583845	C	T	15.76	138		130738178	171	15.76
9	130738690	rs2583844	T	C	17.94	135		130738690	166	17.94
9	130739533	rs2789770	T	C	17.99	132		130739533	161	17.99
9	130739588	rs2789769	G	A	16.76	132		130739588	157	16.76
9	130740853	rs2789768	G	A	18.45	124		130740853	151	18.45
9	130740861	rs2583843	C	A	21.22	124		130740861	152	21.22
9	130741229	rs2789767	G	A	13.74	122		130741229	146	13.74
9	130741380	rs2583842	G	A	22.49	122		130741380	144	22.49
9	130741511	rs2583841	T	C	16.03	121		130741511	145	16.03
9	130741537	rs2855184	C	G	10.05	120		130741537	140	10.05
9	130741854	rs2855160	C	T	17.46	119		130741854	141	17.46
9	130742169	rs2583840	C	T	23.85	118		130742169	140	23.85
9	130742484	rs2791731	T	C	17.59	115		130742484	137	17.59
9	130742857	rs2789766	T	C	16.05	114		130742857	133	16.05
9	130743229	rs2791732	T	C	14.47	114		130743229	141	14.47
9	130743273	rs2789765	G	A	16.69	114		130743273	141	16.69
9	130743334	rs2855161	A	G	21.62	140		130743334	141	21.62
9	130743421	rs2855162	C	T	9.94	114		130743421	132	9.94
9	130744334	rs2855163	G	A	16.85	108		130744334	133	16.85
9	130744642	rs2855164	G	T	16.91	102		130744642	124	16.91
9	130745611	rs2789764	T	A	20.05	100		130745611	117	20.05
9	130746117	rs2253070	G	A	22.69	95		130746117	114	22.69
9	130746386	rs2253084	C	T	19.88	94		130746386	112	19.88
9	130746946	rs2253106	G	A	23.25	92		130746946	112	23.25
9	130747312	rs2855165	C	A	18.76	91		130747312	113	18.76
9	130748062	rs2855166	T	G	16.42	88		130748062	108	16.42
9	130748579	rs2791733	C	T	10.24	88		130748579	91	10.24
9	130750439	rs7028615	C	T	3.4	94		130750439	43	3.4
9	130751251	rs2855167	T	C	22.14	67		130751251	82	22.14
9	130752503	rs2791734	C	G	11.02	65		130752503	82	11.02
9	130753219	rs2791735	T	C	23	63		130753219	79	23
9	130753268	rs2791736	C	T	17.54	63		130753268	77	17.54
9	130753429	rs1399475256	T	C	5.05	79		130753429	79	5.05
9	130755514	rs2855169	T	C	22.54	59		130755514	70	22.54
9	130755732	rs2583835	C	T	21.64	59		130755732	73	21.64
9	130755834	rs2583836	T	C	20.55	59		130755834	73	20.55
9	130756078	rs2583837	T	A	18.59	58		130756078	68	18.59
9	130757371	rs2791737	A	G	19.13	56		130757371	69	19.13
9	130757840	rs11244125	C	A	7.63	56		130757840	62	7.63
9	130757841	rs11244126	A	G	14.46	69		130757841	66	14.46
9	130758120	rs2791738	A	G	19.45	54		130758120	66	19.45
9	130758360	rs2313528	G	A	23.59	54		130758360	67	23.59
9	130758954	rs2791740	A	G	17.77	56		130758954	66	17.77
9	130759934	rs2313532	G	A	23.71	51		130759934	61	23.71
9	130760159	rs10793970	T	C	20.12	51		130760159	61	20.12
9	130760855	rs113315613	C	T	23.74	50		130760855	61	23.74
9	130760978	rs7850203	C	T	15.25	50		130760978	61	15.25
9	130760981	rs111600518	T	G	15.16	50		130760981	55	15.16
9	130761092	rs7850345	C	T	21.9	50		130761092	59	21.9
9	130761143	rs7856154	A	G	7.24	50		130761143	59	7.24
9	130761972	rs11244132	C	T	20.93	51		130761972	60	20.93
9	130762075	rs11244133	G	A	21.74	51		130762075	59	21.74
9	130762083	rs2855170	T	C	20.44	51		130762083	58	20.44
9	130763556	rs2855171	T	C	21.87	47		130763556	55	21.87
9	130763689	rs12236004	C	T	25.17	47		130763689	54	25.17
9	130763989	rs12236044	C	A	16.34	46		130763989	47	16.34
9	130764833	rs12551573	G	A	18.32	44		130764833	51	18.32
9	130769258	rs28731032	A	T	22.05	32		130769258	37	22.05
9	130769757	rs10901281	T	C	15.44	31		130769757	31	15.44
9	130770296	rs913721	C	T	14.33	31		130770296	37	14.33
9	130770618	rs946486	C	T	20.07	31		130770618	34	20.07
9	130771205	rs4990084	T	C	17.62	30		130771205	34	17.62
9	130771890	rs2791746	G	A	14.46	29		130771890	32	14.46
9	130776261	rs2855172	C	A	17.9	24		130776261	26	17.9
9	130776322	rs2250957	G	A	15.19	23		130776322	25	15.19
9	130776362	rs2855173	G	A	18.17	23		130776362	25	18.17
9	130776532	rs2855174	G	A	21.01	23		130776532	25	21.01
9	130776692	rs7864799	C	T	14.55	23		130776692	25	14.55
9	130777556	rs2855176	G	A	15.87	21		130777556	19	15.87
9	130779185	rs2855177	A	G	14.52	19		130779185	20	14.52
9	130780239	rs2515712	A	G	15.36	18		130780239	19	15.36
9	130780785	rs3020753	A	T	13.47	18		130780785	17	13.47
9	130780948	rs2251403	T	C	15.02	18		130780948	19	15.02
9	130781883	rs2855178	C	T	20.44	19		130781883	17	20.44
9	130781894	rs2855179	A	G	17.75	19		130781894	18	17.75
9	130781960	rs2855180	C	T	17.29	19		130781960	19	17.29
9	130782204	rs1985391	A	G	19.59	19		130782204	19	19.59
9	130783720	rs2772031	G	A	16.34	16		130783720	19	16.34
9	130787586	rs2855181	G	C	14.15	12		130787586	11	14.15
9	130790602	rs2149726	T	C	15.64	10		130790602	10	15.64
9	130790636	rs2855182	T	A	11.27	10		130790636	10	11.27
9	130795487	rs10901285	G	A	13.62	9		130795487	9	13.62
9	130808181	rs567643686	G	C	10.17	7		130808181	7	10.17
9	130812943	rs2262297	T	G	12.68	6		130812943	6	12.68
9	130815601	rs34358097	G	A	12.23	8		130815601	8	12.23
9	130817282	rs2855188	G	A	11.76	8		130817282	7	11.76
9	130819423	rs3020754	C	G	13.52	9		130819423	9	13.52
9	130821843	rs10901289	T	A	9.73	12		130821843	8	9.73
9	130821844	rs369191471	T	A	5.02	12		130821844	11	5.02
9	130821988	rs2772026	A	G	13.9	11		130821988	11	13.9
9	130829433	rs2987901	T	G	19.56	21		130829433	21	19.56
9	130835417	rs7866590	T	C	18.36	30		130835417	24	18.36
9	130852664	rs2855192	G	A	9.53	73		130852664	73	9.53
9	130859774	rs2855193	A	G	15.58	108		130859774	107	15.58
9	130860257	rs2855194	A	G	20.55	111		130860257	104	20.55
9	130877900	rs35181608	C	T	8.32	237		130877900	237	8.32
9	130881406	rs2772032	T	C	14.72	295		130881406	287	14.72
9	130882734	rs2855196	T	C	21.83	326		130882734	327	21.83
9	130887166	rs9762	A	G	7.71	440		130887166	440	7.71

## Sheet: Freebayes
Table S4. (C)
Annotated SNVs with rsID analyzed in the region spanning the ABL1 breakpoint to ABL1-130888808 crRNA- targeting site (about 170 kb) by Freebayes								Sequencing depth versus QUAL in Freebayes
Chromosome	Position	Variant (rsID)	Reference allele	Alternative allele	QUAL	DP		Position	Depth	QUAL	Pearson Correlation Coefficient
9	130732569	rs2791725	G	A	2380.01	232		130732569	233	2380.01	0.900509
9	130732734	rs2855183	GCATTTTAG	TCATTTTAG	2116.81	232		130732734	233	2116.81
9	130732911	rs2791726	TTAT	TTAA	3010.81	226		130732914	234	3010.81
9	130733680	rs2032421	A	G	3853.53	217		130733680	217	3853.53
9	130733739	rs2032422	T	C	3415.23	203		130733739	205	3415.23
9	130734494	rs2313568	T	C	4309.38	211		130734494	211	4309.38
9	130734792	rs2313569	A	G	3267.94	206		130734792	207	3267.94
9	130735106	rs2791727	C	T	3448.34	204		130735106	205	3448.34
9	130735967	rs2313570	T	C	1074.13	184		130735961	171	1074.13
9	130736352	rs2791728	GTTGC	ATTGC	1954.66	172		130735967	188	1954.66
9	130736653	rs2791729	G	A	3847.18	179		130736352	178	3847.18
9	130736718	rs2791730	CGAT	CGAC	2400.22	178		130736721	179	2400.22
9	130737854	rs2583846	A	G	2620.29	173		130737854	173	2620.29
9	130738178	rs2583845	C	T	3019.48	167		130738178	171	3019.48
9	130738690	rs2583844	T	C	2531.61	166		130738690	166	2531.61
9	130739533	rs2789770	T	C	2485.7	160		130739533	161	2485.7
9	130739588	rs2789769	G	A	2774.49	152		130739588	157	2774.49
9	130740853	rs2789768	G	A	2184.17	147		130740853	151	2184.17
9	130740861	rs2583843	C	A	2619.92	152		130740861	152	2619.92
9	130741229	rs2789767	G	A	1840.98	145		130741229	146	1840.98
9	130741380	rs2583842	GGAG	AGAG	1728.63	142		130741380	144	1728.63
9	130741511	rs2583841	T	C	2378.66	143		130741511	145	2378.66
9	130741537	rs2855184	C	G	2341.1	137		130741537	140	2341.1
9	130741854	rs2855160	C	T	2645.83	141		130741854	141	2645.83
9	130742167	rs2583840	GTC	GTT	2531.09	139		130742169	140	2531.09
9	130742484	rs2791731	T	C	2153.51	136		130742484	137	2153.51
9	130742857	rs2789766	T	C	2317.34	132		130742857	133	2317.34
9	130743229	rs2791732	T	C	2845.33	141		130743229	141	2845.33
9	130743273	rs2789765	G	A	3316.74	141		130743273	141	3316.74
9	130743334	rs2855161	A	G	1835.06	141		130743334	141	1835.06
9	130743421	rs2855162	C	T	2107.58	131		130743421	132	2107.58
9	130744334	rs2855163	G	A	2226.65	133		130744334	133	2226.65
9	130744614	rs1363301238	G	A	25.7363	128		130744614	129	25.7363
9	130744642	rs2855164	G	T	1849.51	124		130744642	124	1849.51
9	130745611	rs2789764	T	A	1887.97	117		130745611	117	1887.97
9	130746117	rs2253070	GCAAAACG	ACAAAACG	1340.7	106		130746117	114	1340.7
9	130746386	rs2253084	C	T	2044.37	109		130746386	112	2044.37
9	130746946	rs2253106	GACTCCAGGAGAGAAAT	AACTCCAGGAGAGAAAT	1258.98	109		130746946	112	1258.98
9	130747312	rs2855165	C	A	2478.65	113		130747312	113	2478.65
9	130748062	rs2855166	T	G	1459.61	108		130748062	108	1459.61
9	130751251	rs2855167	T	C	2364	85		130751251	82	2364
9	130752503	rs2791734	CTATG	GTATG	1291.29	79		130752503	82	1291.29
9	130753219	rs2791735	T	C	1235.07	79		130753219	79	1235.07
9	130754674	rs11244122	TGGGGGGGGCTT	TGGGGGGGCCTT	216.088	63		130754682	75	216.088
9	130755514	rs2855169	T	C	857.661	68		130755514	70	857.661
9	130755732	rs2583835	C	T	1331.46	73		130755732	73	1331.46
9	130755834	rs2583836	T	C	1141.18	73		130755834	73	1141.18
9	130756078	rs2583837	T	A	958.188	68		130756078	68	958.188
9	130757371	rs2791737	A	G	1385.97	69		130757371	69	1385.97
9	130758119	rs2791738	CA	CG	462.535	60		130758120	66	462.535
9	130758360	rs2313528	G	A	1391.86	67		130758360	67	1391.86
9	130758954	rs2791740	A	G	694.4	65		130758954	66	694.4
9	130759934	rs2313532	G	A	1002.94	61		130759934	61	1002.94
9	130760159	rs10793970	T	C	579.077	60		130760159	61	579.077
9	130760855	rs113315613	C	T	1234.58	61		130760855	61	1234.58
9	130761092	rs7850345	C	T	1022.78	59		130761092	59	1022.78
9	130761135	rs7856154	GTTTTTGTA	GTTTTTGTG	851.936	59		130761143	59	851.936
9	130762075	rs11244133	G	A	984.982	59		130762075	59	984.982
9	130762081	rs2855170	TGTG	TGCG	615.841	56		130762083	58	615.841
9	130763556	rs2855171	T	C	948.516	55		130763556	55	948.516
9	130763689	rs12236004	C	T	873.23	53		130763689	54	873.23
9	130763983	rs12236044	AGGGAAC	AGGGAAA	381.242	47		130763989	47	381.242
9	130764833	rs12551573	G	A	699.298	51		130764833	51	699.298
9	130769258	rs28731032	A	T	607.171	37		130769258	37	607.171
9	130769755	rs10901281	CATA	CACA	907.211	33		130769757	31	907.211
9	130770291	rs913721	GAAGCC	GAAGCT	292.088	36		130770296	37	292.088
9	130770608	rs946486	CTTTTAATTAC	CTTTTAATTAT	305.136	31		130770618	34	305.136
9	130771205	rs4990084	TAGG	CAGG	391.489	34		130771205	34	391.489
9	130771890	rs2791746	G	A	579.579	32		130771890	32	579.579
9	130776261	rs2855172	C	A	309.92	24		130776261	26	309.92
9	130776322	rs2250957	G	A	368.238	25		130776322	25	368.238
9	130776362	rs2855173	G	A	379.365	25		130776362	25	379.365
9	130776532	rs2855174	GTGCT	ATGCT	316.194	25		130776532	25	316.194
9	130776691	rs7864799	GCAGGGCT	GTAGGGCT	269.834	24		130776692	25	269.834
9	130777556	rs2855176	G	A	181.398	18		130777556	19	181.398
9	130779184	rs2855177	CA	CG	88.4414	20		130779185	20	88.4414
9	130780239	rs2515712	A	G	59.3151	19		130780239	19	59.3151
9	130780783	rs3020753	ATAG	ATTG	217.724	18		130780785	17	217.724
9	130780946	rs2251403	GTTCTAG	GTCCTAG	205.709	18		130780948	19	205.709
9	130781881	rs2855178	AGCATTG	AGTATTG	79.1346	19		130781883	17	79.1346
9	130781894	rs2855179	A	G	97.9965	18		130781894	18	97.9965
9	130781960	rs2855180	C	T	820.751	19		130781960	19	820.751
9	130782204	rs1985391	A	G	280.949	19		130782204	19	280.949
9	130783720	rs2772031	G	A	260.118	16		130783720	19	260.118
9	130787586	rs2855181	G	C	99.3585	11		130787586	11	99.3585
9	130790602	rs2149726	T	C	164.471	10		130790602	10	164.471
9	130790636	rs2855182	T	A	118.033	9		130790636	10	118.033
9	130795487	rs10901285	G	A	166.728	9		130795487	9	166.728
9	130812941	rs2262297	GGT	GGG	64.2774	6		130812943	6	64.2774
9	130815601	rs34358097	G	A	140.029	8		130815601	8	140.029
9	130817282	rs2855188	G	A	114.584	7		130817282	7	114.584
9	130819423	rs3020754	C	G	114.552	9		130819423	9	114.552
9	130821840	rs10901289	ATTTTTT	ATTATTT	34.022	11		130821843	8	34.022
9	130821988	rs2772026	A	G	176.002	11		130821988	11	176.002
9	130829433	rs2987901	TCC	GCC	90.2486	21		130829433	21	90.2486
9	130835346	rs758715020	CGGGGGCGCCGGGGGGGCGCGCGGGCCGA	CGGGGGCGCCCGGGGGGCGCGCGGGCCGA	36.0104	28		130835356	16	36.0104
9	130835406	rs7866590	TGGGAGAGGGGTT	TGGGAGAGGGGCT	47.7941	25		130835417	24	47.7941
9	130852664	rs2855192	G	A	1176	73		130852664	73	1176
9	130859774	rs2855193	A	G	1813.39	107		130859774	107	1813.39
9	130860257	rs2855194	A	G	1057.78	102		130860257	104	1057.78
9	130877900	rs35181608	C	T	2149.22	237		130877900	237	2149.22
9	130881406	rs2772032	T	C	3293.32	284		130881406	287	3293.32
9	130882734	rs2855196	T	C	6723.3	327		130882734	327	6723.3

## Sheet: Bcftools
Table S4. (D)
Annotated SNVs with rsID analyzed in the region spanning the ABL1 breakpoint to ABL1-130888808 crRNA- targeting site (about 170 kb) by Bcftools								Sequencing depth versus QUAL in Bcftools
Chromosome	Position	Variant (rsID)	Reference allele	Alternative allele	QUAL	DP		Position	Depth	QUAL	Pearson Correlation Coefficient
9	130732569	rs2791725	G	A	201.999	231		130732569	233	201.999	0.627296
9	130732734	rs2855183	G	T,C	189.999	231		130732734	233	189.999
9	130732914	rs2791726	T	A	221.999	232		130732914	234	221.999
9	130733680	rs2032421	A	G	221.999	216		130733680	217	221.999
9	130733739	rs2032422	T	C	221.999	205		130733739	205	221.999
9	130734494	rs2313568	T	C	221.999	210		130734494	211	221.999
9	130734792	rs2313569	A	G	210.999	206		130734792	207	210.999
9	130735106	rs2791727	C	T	221.999	204		130735106	205	221.999
9	130735959	rs2033999	A	T	44.9969	108		130735959	109	44.9969
9	130735961	rs11794340	A	T	131.998	170		130735961	171	131.998
9	130735967	rs2313570	T	C	95.0077	187		130735967	188	95.0077
9	130736352	rs2791728	G	A	221.999	178		130736352	178	221.999
9	130736653	rs2791729	G	A	221.999	178		130736653	179	221.999
9	130736721	rs2791730	T	C	176.998	178		130736721	179	176.998
9	130737854	rs2583846	A	G	173.998	172		130737854	173	173.998
9	130738178	rs2583845	C	T,G	204.999	170		130738178	171	204.999
9	130738690	rs2583844	T	C	169.998	165		130738690	166	169.998
9	130739533	rs2789770	T	C	167.998	160		130739533	161	167.998
9	130739588	rs2789769	G	A	221.999	156		130739588	157	221.999
9	130740853	rs2789768	G	A	149.998	150		130740853	151	149.998
9	130740861	rs2583843	C	A	180.999	151		130740861	152	180.999
9	130741229	rs2789767	G	A	135.998	145		130741229	146	135.998
9	130741380	rs2583842	G	A	145.998	143		130741380	144	145.998
9	130741511	rs2583841	T	C	166.998	144		130741511	145	166.998
9	130741537	rs2855184	C	G	152.998	139		130741537	140	152.998
9	130741854	rs2855160	C	T	191.999	140		130741854	141	191.999
9	130742169	rs2583840	C	T	197.999	140		130742169	140	197.999
9	130742484	rs2791731	T	C	134.998	137		130742484	137	134.998
9	130742857	rs2789766	T	C	200.999	132		130742857	133	200.999
9	130743229	rs2791732	T	C	198.999	140		130743229	141	198.999
9	130743273	rs2789765	G	A	221.999	140		130743273	141	221.999
9	130743334	rs2855161	A	G	104.998	140		130743334	141	104.998
9	130743421	rs2855162	C	T	113.998	131		130743421	132	113.998
9	130744334	rs2855163	G	A	151.998	131		130744334	133	151.998
9	130744642	rs2855164	G	T	103.998	123		130744642	124	103.998
9	130745611	rs2789764	T	A	156.998	117		130745611	117	156.998
9	130746117	rs2253070	G	A	164.998	113		130746117	114	164.998
9	130746386	rs2253084	C	T	192.999	111		130746386	112	192.999
9	130746946	rs2253106	G	A	174.998	112		130746946	112	174.998
9	130747312	rs2855165	C	A	196.999	112		130747312	113	196.999
9	130748062	rs2855166	T	G	135.998	107		130748062	108	135.998
9	130748579	rs2791733	C	T,A	114.998	90		130748579	91	114.998
9	130750419	rs149780169	C	T	37.0079	30		130750419	30	37.0079
9	130750439	rs7028615	C	T	36.0081	43		130750439	43	36.0081
9	130751251	rs2855167	T	C	221.999	84		130751251	82	221.999
9	130752503	rs2791734	C	G	141.998	81		130752503	82	141.998
9	130753219	rs2791735	T	C	125.998	79		130753219	79	125.998
9	130753268	rs2791736	C	T	86.9973	76		130753268	77	86.9973
9	130755514	rs2855169	T	C	106.998	69		130755514	70	106.998
9	130755732	rs2583835	C	T	166.998	72		130755732	73	166.998
9	130755834	rs2583836	T	C	145.998	72		130755834	73	145.998
9	130756078	rs2583837	T	A	134.998	67		130756078	68	134.998
9	130757371	rs2791737	A	G	173.998	68		130757371	69	173.998
9	130757840	rs11244125	C	A	60.0073	67		130757840	62	60.0073
9	130757841	rs11244126	A	G	50.0072	65		130757841	66	50.0072
9	130758120	rs2791738	A	G	68.9971	65		130758120	66	68.9971
9	130758360	rs2313528	G	A	173.998	66		130758360	67	173.998
9	130758954	rs2791740	A	G	80.9972	65		130758954	66	80.9972
9	130759934	rs2313532	G	A	153.998	60		130759934	61	153.998
9	130760159	rs10793970	T	C,A	81.9973	60		130760159	61	81.9973
9	130760855	rs113315613	C	T	182.999	60		130760855	61	182.999
9	130760978	rs7850203	C	T	106.998	60		130760978	61	106.998
9	130760981	rs111600518	T	G	92.9974	54		130760981	55	92.9974
9	130761092	rs7850345	C	T	152.998	59		130761092	59	152.998
9	130761143	rs7856154	A	G,T	176.998	59		130761143	59	176.998
9	130761972	rs11244132	C	T	159.998	60		130761972	60	159.998
9	130762075	rs11244133	G	A	151.998	59		130762075	59	151.998
9	130762083	rs2855170	T	C,G	115.998	58		130762083	58	115.998
9	130763556	rs2855171	T	C	153.998	55		130763556	55	153.998
9	130763689	rs12236004	C	T	142.998	54		130763689	54	142.998
9	130763989	rs12236044	C	A	89.9974	47		130763989	47	89.9974
9	130764833	rs12551573	G	A	108.998	51		130764833	51	108.998
9	130769258	rs28731032	A	T	119.998	37		130769258	37	119.998
9	130769757	rs10901281	T	C	222.001	31		130769757	31	222.001
9	130770296	rs913721	C	T	73.9972	37		130770296	37	73.9972
9	130770618	rs946486	C	T,G	107.998	34		130770618	34	107.998
9	130771205	rs4990084	T	C	96.9975	34		130771205	34	96.9975
9	130771890	rs2791746	G	A	137.998	32		130771890	32	137.998
9	130776261	rs2855172	C	A	102.998	26		130776261	26	102.998
9	130776322	rs2250957	G	A	103.998	25		130776322	25	103.998
9	130776362	rs2855173	G	A	111.998	25		130776362	25	111.998
9	130776532	rs2855174	G	A,C	105.998	25		130776532	25	105.998
9	130776692	rs7864799	C	T,A	84.999	25		130776692	25	84.999
9	130777556	rs2855176	G	A	100.998	19		130777556	19	100.998
9	130779185	rs2855177	A	G	38.9976	20		130779185	20	38.9976
9	130780239	rs2515712	A	G	37.1675	19		130780239	19	37.1675
9	130780785	rs3020753	A	T	98.0084	17		130780785	17	98.0084
9	130780948	rs2251403	T	C	87.0081	19		130780948	19	87.0081
9	130781883	rs2855178	C	T	57.9981	17		130781883	17	57.9981
9	130781894	rs2855179	A	G	47.997	18		130781894	18	47.997
9	130781960	rs2855180	C	T	221.999	19		130781960	19	221.999
9	130782204	rs1985391	A	G	118.998	19		130782204	19	118.998
9	130783720	rs2772031	G	A	133.998	16		130783720	19	133.998
9	130787586	rs2855181	G	C	58.0403	11		130787586	11	58.0403
9	130790602	rs2149726	T	C	110.006	10		130790602	10	110.006
9	130790636	rs2855182	T	A	73.0075	10		130790636	10	73.0075
9	130795487	rs10901285	G	A	114.015	9		130795487	9	114.015
9	130812943	rs2262297	T	G	76.1327	6		130812943	6	76.1327
9	130815601	rs34358097	G	A	102.032	8		130815601	8	102.032
9	130817282	rs2855188	G	A	76.0656	7		130817282	7	76.0656
9	130819423	rs3020754	C	G	73.0144	9		130819423	9	73.0144
9	130821988	rs2772026	A	G	123.002	11		130821988	11	123.002
9	130829433	rs2987901	T	G	55.997	21		130829433	21	55.997
9	130835356	rs758715020	G	C	43.6373	16		130835356	16	43.6373
9	130835417	rs7866590	T	C	35.0254	24		130835417	24	35.0254
9	130835432	rs563529313	T	C	56.0141	29		130835432	29	56.0141
9	130852664	rs2855192	G	A	138.998	73		130852664	73	138.998
9	130859774	rs2855193	A	G	196.999	107		130859774	107	196.999
9	130860257	rs2855194	A	G	124.998	103		130860257	104	124.998
9	130877900	rs35181608	C	T	51.9969	237		130877900	237	51.9969
9	130881406	rs2772032	T	C	180.999	287		130881406	287	180.999
9	130882734	rs2855196	T	C	221.999	327		130882734	327	221.999
