# Supplementary material for: Simultaneous detection of methylation and genetic variations of BCR-ABL1 gene by nanopore Cas9-targeted sequencing
Source: Genes Dis. 2023 Dec 6;11(6):101190. doi: 10.1016/j.gendis.2023.101190 (PMC11327521; doi:10.1016/j.gendis.2023.101190)
Supplement: Multimedia component 11 [file mmc11.xlsx]

## Sheet: Sheet1
Table S5. Covarage and methylation frequency of the C of each CG motif in BCR gene CpG island analyzed by Megalodon
Chromosome	Genomic coordinates of C in CpG motifs	Strand	Sequence depth (×)	Methylation frequency (%)
22	23180378	+	376	2.4
22	23180383	+	386	0
22	23180395	+	385	0.3
22	23180414	+	181	0
22	23180427	+	340	0.3
22	23180430	+	393	0.5
22	23180432	+	379	0
22	23180450	+	329	0
22	23180460	+	356	0.6
22	23180467	+	333	2.1
22	23180469	+	368	0.3
22	23180472	+	323	0.9
22	23180474	+	367	0
22	23180488	+	234	0.4
22	23180505	+	384	0
22	23180508	+	387	0
22	23180517	+	389	0
22	23180522	+	381	0
22	23180526	+	394	0
22	23180534	+	347	1.2
22	23180537	+	375	0.5
22	23180544	+	382	0.3
22	23180561	+	314	2.2
22	23180565	+	325	0.9
22	23180573	+	392	0.5
22	23180576	+	387	0.3
22	23180579	+	379	0
22	23180582	+	377	0.3
22	23180585	+	376	0.3
22	23180588	+	379	0
22	23180593	+	341	0.3
22	23180596	+	385	0
22	23180599	+	388	0
22	23180602	+	386	0
22	23180615	+	389	0
22	23180620	+	390	0
22	23180626	+	381	0
22	23180633	+	390	0
22	23180640	+	377	0.3
22	23180642	+	372	0.3
22	23180644	+	381	0
22	23180649	+	374	0.3
22	23180665	+	385	0.5
22	23180668	+	384	0
22	23180676	+	373	0
22	23180681	+	388	0
22	23180691	+	382	0
22	23180695	+	319	0
22	23180697	+	362	0
22	23180702	+	385	0
22	23180705	+	382	0
22	23180709	+	380	0
22	23180720	+	327	0
22	23180732	+	362	0.3
22	23180735	+	383	0.3
22	23180737	+	360	0
22	23180739	+	362	0
22	23180746	+	232	0
22	23180748	+	361	0
22	23180760	+	256	0.4
22	23180763	+	382	0.5
22	23180765	+	378	0.3
22	23180770	+	320	0.3
22	23180775	+	298	0.3
22	23180777	+	360	0.3
22	23180779	+	363	0
22	23180782	+	374	0
22	23180786	+	379	0
22	23180791	+	294	0
22	23180796	+	353	0
22	23180822	+	386	0
22	23180833	+	382	0
22	23180836	+	380	0
22	23180839	+	376	0
22	23180842	+	376	0
22	23180845	+	374	0
22	23180848	+	362	0
22	23180850	+	379	0
22	23180852	+	375	0
22	23180866	+	374	0
22	23180870	+	324	0
22	23180873	+	380	0
22	23180877	+	333	0
22	23180883	+	375	0
22	23180891	+	382	0
22	23180896	+	381	0
22	23180899	+	372	0
22	23180901	+	380	0
22	23180904	+	380	0
22	23180907	+	382	0
22	23180915	+	386	0
22	23180922	+	334	0
22	23180924	+	349	0
22	23180926	+	366	0
22	23180933	+	337	0
22	23180936	+	380	0
22	23180939	+	381	0
22	23180951	+	372	0
22	23180955	+	364	0.3
22	23180957	+	367	0
22	23180971	+	338	0
22	23180981	+	371	0.3
22	23180983	+	370	0
22	23180989	+	382	0
22	23180998	+	369	0
22	23181007	+	329	0
22	23181022	+	263	0
22	23181024	+	358	0
22	23181036	+	372	0
22	23181047	+	380	0
22	23181053	+	380	0
22	23181069	+	378	0.5
22	23181087	+	379	0
22	23181090	+	375	0
22	23181117	+	376	0
22	23181123	+	337	0.9
22	23181142	+	377	0
22	23181174	+	371	0.3
22	23181180	+	363	0.6
22	23181192	+	356	0.6
22	23181195	+	364	0
22	23181197	+	357	0
22	23181199	+	359	0
22	23181202	+	364	2.2
22	23181212	+	180	0.6
22	23181215	+	373	0.5
22	23181218	+	356	1.1
22	23181224	+	328	0
22	23181231	+	321	0.6
22	23181235	+	366	0.5
22	23181239	+	280	2.9
22	23181241	+	360	0.6
22	23181244	+	328	1.2
22	23181246	+	306	1.6
22	23181250	+	219	1.8
22	23181259	+	304	5.6
22	23181263	+	236	3.8
22	23181266	+	335	1.5
22	23181269	+	357	0.3
22	23181275	+	345	2.9
22	23181280	+	293	4.4
22	23181283	+	344	5.8
22	23181287	+	240	7.9
22	23181290	+	337	2.1
22	23181299	+	222	4.5
22	23181306	+	306	1.6
22	23181311	+	253	7.9
22	23181314	+	337	2.1
22	23181317	+	338	3
22	23181328	+	249	13.7
22	23181344	+	224	11.2
22	23181350	+	322	56.8
22	23181354	+	310	31
22	23181362	+	266	25.6
22	23181371	+	297	41.4
22	23181373	+	255	23.9
22	23181376	+	331	23
22	23181384	+	344	15.7
22	23181389	+	297	17.8
22	23181393	+	264	46.6
22	23181404	+	189	92.6
22	23181410	+	253	56.9
22	23181415	+	310	63.9
22	23181418	+	293	72
22	23181434	+	287	62.4
22	23181438	+	342	87.1
22	23181444	+	348	87.9
22	23181464	+	316	76.6
22	23181469	+	354	93.2
22	23181473	+	323	66.9
22	23181476	+	308	83.8
22	23181491	+	321	78.8
22	23181497	+	299	60.2
22	23181500	+	295	65.1
22	23181512	+	310	84.5
22	23181516	+	346	95.7
22	23181518	+	338	94.1
22	23181536	+	340	85.6
22	23181550	+	354	93.2
22	23181555	+	338	94.1
22	23181594	+	346	96.5
22	23181611	+	350	95.1
22	23181614	+	357	98.3
22	23181616	+	349	97.4
22	23181622	+	333	85.6
22	23181626	+	345	98.6
22	23181654	+	360	96.7
22	23181660	+	348	94
22	23181667	+	349	96
22	23181680	+	359	98.1
22	23181683	+	359	98.9
22	23181686	+	353	94.3
22	23181689	+	345	89
22	23181692	+	356	97.2
22	23181698	+	344	94.2
22	23181704	+	331	86.7
22	23181707	+	331	93.1
22	23181720	+	326	93.6
22	23181743	+	353	96
22	23181746	+	350	95.1
22	23181755	+	352	98.9
22	23181775	+	341	89.1
22	23181809	+	341	95.3
22	23181812	+	337	94.4
22	23181844	+	294	87.4
22	23181852	+	343	96.5
22	23181882	+	341	98.2
22	23181897	+	338	92.6
22	23181915	+	347	99.4
22	23181932	+	352	98
22	23181938	+	341	97.4
22	23181949	+	317	94
22	23181983	+	337	94.4
22	23182014	+	336	93.5
22	23182016	+	264	88.6
22	23182041	+	352	94.3
22	23182050	+	343	95.6
22	23182062	+	355	97.5
22	23182072	+	335	97.3
22	23182081	+	335	94.9
22	23182094	+	338	96.4
22	23182114	+	340	97.6
22	23182117	+	350	99.1
22	23182131	+	343	98
22	23182137	+	339	93.2
22	23182147	+	344	99.1
22	23182154	+	327	93.9
22	23182160	+	320	97.5
22	23182172	+	342	96.2
22	23182178	+	332	97.9
22	23182182	+	316	92.7
22	23182190	+	310	87.1
22	23182208	+	340	94.7
22	23182214	+	343	98
22	23182220	+	345	98
22	23182235	+	323	91.6
22	23182252	+	339	96.8
22	23182257	+	304	77.3
22	23182261	+	325	95.7
22	23182277	+	284	82.4
