# Supplementary material for: Simultaneous detection of methylation and genetic variations of BCR-ABL1 gene by nanopore Cas9-targeted sequencing
Source: Genes Dis. 2023 Dec 6;11(6):101190. doi: 10.1016/j.gendis.2023.101190 (PMC11327521; doi:10.1016/j.gendis.2023.101190)
Supplement: Multimedia component 12 [file mmc12.xlsx]

## Sheet: Sheet1
Table S6. The comparison of methylation status for BCR gene promoter between BSAS and nanopore techniques
BSAS gene fragment	Genomic coordinates (Chr22)	Methylation frequency
		BSAS _MethylKIT	Nanopore_ Megalodon (%)	Pearson Correlation Coefficient
BSP Pair 1	23179921	0.9624	98.2	0.996
	23179943	0.969	90
	23179948	0.8055	85.2
	23179984	0.7154	89.6
	23180002	0.8284	87.5
	23180005	0.7802	73
	23180019	0.9334	97.4
	23180025	0.923	90.5
	23180039	0.9446	95.5
	23180042	0.8963	96.5
	23180076	0.8751	85.8
	23180089	0.8643	88.5
BSP Pair 2	23181174	0.0169	0.3
	23181180	0.013	0.6
	23181192	0.0263	0.6
	23181195	0.013	0
	23181197	0.0126	0
	23181199	0.0194	0
	23181202	0.0424	2.2
	23181212	0.0099	0.6
	23181215	0.011	0.5
	23181218	0.0177	1.1
	23181224	0.023	0
	23181231	0.0147	0.6
	23181235	0.014	0.5
	23181239	0.0425	2.9
	23181241	0.0132	0.6
	23181244	0.0162	1.2
	23181246	0.0217	1.6
	23181250	0.0279	1.8
	23181259	0.0427	5.6
	23181263	0.0239	3.8
	23181266	0.0274	1.5
	23181269	0.0359	0.3
	23181275	0.0238	2.9
	23181280	0.051	4.4
	23181283	0.0737	5.8
	23181287	0.0459	7.9
	23181290	0.0343	2.1
	23181299	0.0338	4.5
	23181306	0.0368	1.6
	23181311	0.0244	7.9
	23181314	0.063	2.1
	23181317	0.0425	3
BSP Pair 3	23182014	0.9252	93.5
	23182016	0.7242	88.6
	23182041	0.9534	94.3
	23182050	0.9436	95.6
	23182062	0.9732	97.5
	23182072	0.9343	97.3
	23182081	0.9624	94.9
	23182094	0.9543	96.4
	23182114	0.9625	97.6
	23182117	0.9619	99.1
	23182131	0.9628	98
	23182137	0.959	93.2
	23182147	0.949	99.1
	23182154	0.9427	93.9
	23182160	0.9611	97.5
