# Supplementary material for: Simultaneous detection of methylation and genetic variations of BCR-ABL1 gene by nanopore Cas9-targeted sequencing
Source: Genes Dis. 2023 Dec 6;11(6):101190. doi: 10.1016/j.gendis.2023.101190 (PMC11327521; doi:10.1016/j.gendis.2023.101190)
Supplement: Multimedia component 13 [file mmc13.xlsx]

## Sheet: On-target reads
Table S7. (A) On-target reads in the nCATS data of HTT gene from K562 cells
crRNA name	ONT_HTT_2561 crRNA	ONT_HTT_2662 crRNA	ONT_HTT_7412	ONT_HTT_9569 crRNA	Total
On-target reads counts	11	369	309	196	916

## Sheet: SNVs detected by Cas9_nanopore 
Table S7. (B) SNVs with rsID detected by Cas9_nanopore software package in the nCATS data of HTT gene from K562 cells
#CHROM	POS	ID	REF	ALT	QUAL	FILTER	INFO	FORMAT	SAMPLE
chr4	3073068	rs762855	A	G	113.998	.	DP=270;VDB=0;SGB=-0.693147;RPBZ=-1.10333;MQBZ=0;MQSBZ=0;BQBZ=4.66328;SCBZ=-0.721732;FS=0;MQ0F=0;AF1=1;AC1=2;DP4=48,5,146,71;MQ=60;FQ=-229.988;PV4=0.000536394,1,1,1;ASP;CAF=0.4828,0.5172;COMMON=1;G5;G5A;GENEINFO=HTT-AS:100750326|HTT:3064;GNO;HD;INT;KGPhase1;KGPhase3;R5;RS=762855;RSPOS=3073068;RV;SAO=0;SLO;SSR=0;TOPMED=0.47431670489296636,0.52568329510703363;VC=SNV;VLD;VP=0x0501000a000517053e000100…	GT:PL	1/1:147,203,0
chr4	3073964	rs2857935	G	C	221.999	.	DP=282;VDB=0;SGB=-0.693147;RPBZ=1.15414;MQBZ=0;MQSBZ=0;BQBZ=2.1785;SCBZ=0.721296;FS=0;MQ0F=0;AF1=1;AC1=2;DP4=7,8,185,82;MQ=60;FQ=-281.989;PV4=0.0871575,1,1,0.406561;ASP;G5;G5A;GENEINFO=HTT-AS:100750326|HTT:3064;GNO;INT;KGPhase1;KGPhase3;R5;RS=2857935;RSPOS=3073964;RV;SAO=0;SLO;SSR=0;TOPMED=0.76411983944954128,0.00000796381243628,0.22164086391437308,0.01423133282364933;VC=SNV;VLD;VP=0x0501000a0005…	GT:PL	1/1:255,255,0
chr4	3074927	rs779821751	G	A	90.0077	.	DP=254;VDB=0;SGB=-0.693147;RPBZ=2.21973;MQBZ=0;MQSBZ=0;BQBZ=-1.08474;SCBZ=-1.62123;FS=0;MQ0F=0;AF1=0.5;AC1=1;DP4=97,57,66,34;MQ=60;FQ=93.0158;PV4=0.688414,0.135669,1,1;ASP;GENEINFO=HTT-AS:100750326|HTT:3064;R5;REF;RS=779821751;RSPOS=3074927;SAO=0;SLO;SSR=0;SYN;TOPMED=0.95357097349643221,0.04642902650356778;VC=SNV;VP=0x050100020305000002000100;WGT=1;dbSNPBuildID=144;ANN=A|synonymous_variant|LOW|HT…	GT:PL	0/1:120,0,198
chr4	3074932	rs746852037	A	C	130.008	.	DP=272;VDB=0;SGB=-0.693147;RPBZ=3.02405;MQBZ=0;MQSBZ=0;BQBZ=0.390408;SCBZ=-2.24433;FS=0;MQ0F=0;AF1=0.5;AC1=1;DP4=60,42,106,64;MQ=60;FQ=121.684;PV4=0.608223,1,1,1;ASP;GENEINFO=HTT-AS:100750326|HTT:3064;NSM;R5;REF;RS=746852037;RSPOS=3074932;SAO=0;SSR=0;TOPMED=0.92029020132517838,0.07970979867482161;VC=SNV;VLD;VP=0x050000020a05040002000100;WGT=1;dbSNPBuildID=144;ANN=C|missense_variant|MODERATE|HTT|H…	GT:PL	0/1:160,0,149
chr4	3074935	rs61792465	A	C	181.009	.	DP=267;VDB=0;SGB=-0.693147;RPBZ=1.36159;MQBZ=0;MQSBZ=0;BQBZ=1.76255;SCBZ=-1.87178;FS=0;MQ0F=0;AF1=0.5;AC1=1;DP4=49,36,114,68;MQ=60;FQ=84.0157;PV4=0.500823,1,1,1;ASP;GENEINFO=HTT-AS:100750326|HTT:3064;GNO;NSM;R5;REF;RS=61792465;RSPOS=3074935;SAO=0;SSR=0;TOPMED=0.88686608053007135,0.11313391946992864;VC=SNV;VP=0x050000020a05000102000100;WGT=1;dbSNPBuildID=129;ANN=C|missense_variant|MODERATE|HTT|HTT…	GT:PL	0/1:211,0,111
chr4	3074938	rs61792466	A	C	135.008	.	DP=281;VDB=0;SGB=-0.693147;RPBZ=0.974709;MQBZ=0;MQSBZ=0;BQBZ=1.89193;SCBZ=-1.21176;FS=0;MQ0F=0;AF1=0.5;AC1=1;DP4=53,42,120,66;MQ=60;FQ=43.0154;PV4=0.194737,1,1,1;ASP;GENEINFO=HTT-AS:100750326|HTT:3064;GNO;NSM;R5;REF;RS=61792466;RSPOS=3074938;SAO=0;SLO;SSR=0;TOPMED=0.85865825688073394,0.14134174311926605;VC=SNV;VP=0x050100020a05000102000100;WGT=1;dbSNPBuildID=129;ANN=C|missense_variant|MODERATE|HT…	GT:PL	0/1:165,0,70
chr4	3074945	rs76533208	A	G	143.461	.	DP=283;VDB=0;SGB=-0.693147;RPBZ=0.566309;MQBZ=0;MQSBZ=0;BQBZ=5.95776;SCBZ=-0.916841;FS=0;MQ0F=0;AF1=0.829413;AC1=1;DP4=49,34,126,74;MQ=60;FQ=-25.9966;PV4=0.591255,1,1,1;ASP;GENEINFO=HTT-AS:100750326|HTT:3064;GNO;R5;REF;RS=76533208;RSPOS=3074945;SAO=0;SLO;SSR=0;SYN;TOPMED=0.71725280326197757,0.28274719673802242;VC=SNV;VP=0x050100020305000102000100;WGT=1;dbSNPBuildID=131;ANN=G|synonymous_variant|LO…	GT:PL	0/1:172,0,1
chr4	3075648	rs35462308	A	G	88.1425	.	DP=100;VDB=1.77623e-10;SGB=-0.693147;RPBZ=-0.223766;MQBZ=0;MQSBZ=0;BQBZ=6.18021;SCBZ=0.73721;FS=0;MQ0F=0;AF1=0.516288;AC1=1;DP4=49,5,22,24;MQ=60;FQ=-15.1212;PV4=2.3687e-06,1,1,0.140416;ASP;GENEINFO=HTT-AS:100750326|HTT:3064;INT;R5;RS=35462308;RSPOS=3075648;SAO=0;SSR=0;TOPMED=0.52934664882772680,0.00002389143730886,0.47062945973496432;VC=SNV;VP=0x0500000a0005000002000100;WGT=1;dbSNPBuildID=130;ANN…	GT:PL	0/1:118,0,12
chr4	3077210	rs3905238	A	G	205.999	.	DP=270;VDB=0;SGB=-0.693147;RPBZ=0.84179;MQBZ=0;MQSBZ=0;BQBZ=5.97413;SCBZ=-0.515198;FS=0;MQ0F=0;AF1=1;AC1=2;DP4=16,16,144,94;MQ=60;FQ=-281.989;PV4=0.258417,1,1,1;ASP;CAF=0.5557,0.4443,.;COMMON=1;G5;G5A;GENEINFO=HTT:3064;GNO;INT;KGPhase1;KGPhase3;RS=3905238;RSPOS=3077210;RV;SAO=0;SLO;SSR=0;TOPMED=0.53488149847094801,0.46511850152905198,.;VC=SNV;VLD;VP=0x05010008000517013e000100;WGT=1;dbSNPBuildID=1…	GT:PL	1/1:239,255,0
chr4	3078446	rs3856973	G	A	221.999	.	DP=177;VDB=0;SGB=-0.693147;RPBZ=2.01561;MQBZ=0;MQSBZ=0;BQBZ=4.88646;SCBZ=0.328261;FS=0;MQ0F=0;AF1=1;AC1=2;DP4=0,9,13,155;MQ=60;FQ=-281.989;PV4=1,1,1,1;ASP;CAF=0.5919,0.4081,.;COMMON=1;G5;G5A;GENEINFO=HTT:3064;GNO;HD;INT;KGPhase1;KGPhase3;RS=3856973;RSPOS=3078446;RV;SAO=0;SLO;SSR=0;TOPMED=0.56930109582059123,0.43065908511722731,0.00003981906218144;VC=SNV;VLD;VP=0x05010008000517053e000100;WGT=1;dbS…	GT:PL	1/1:255,255,0
chr4	3078472	rs4498089	A	G	221.999	.	DP=186;VDB=0;SGB=-0.693147;RPBZ=0.520796;MQBZ=0;MQSBZ=0;BQBZ=3.18441;SCBZ=-1.04;FS=0;MQ0F=0;AF1=1;AC1=2;DP4=2,36,11,137;MQ=60;FQ=-76.9863;PV4=1,1,1,1;ASP;CAF=0.7083,0.2917;COMMON=1;G5;G5A;GENEINFO=HTT:3064;GNO;HD;INT;KGPhase1;KGPhase3;RS=4498089;RSPOS=3078472;SAO=0;SLO;SSR=0;TOPMED=0.67826197757390417,0.32173802242609582;VC=SNV;VLD;VP=0x05010008000517053e000100;WGT=1;dbSNPBuildID=111;ANN=G|upstre…	GT:PL	1/1:255,50,0
chr4	3079267	rs445650	G	T	143.998	.	DP=109;VDB=1.29088e-41;SGB=-0.693147;RPBZ=-0.563585;MQBZ=0;MQSBZ=0;BQBZ=3.04336;SCBZ=-0.521832;FS=0;MQ0F=0;AF1=1;AC1=2;DP4=0,11,8,90;MQ=60;FQ=-207.988;PV4=1,1,1,1;ASP;GENEINFO=HTT:3064;GNO;INT;RS=445650;RSPOS=3079267;RV;SAO=0;SLO;SSR=0;TOPMED=0.19688933486238532,0.80311066513761467;VC=SNV;VP=0x050100080005000102000100;WGT=1;dbSNPBuildID=80;ANN=T|upstream_gene_variant|MODIFIER|HTT-AS|HTT-AS|transc…	GT:PL	1/1:177,181,0
Legend
##FILTER=<ID=PASS,Description="All filters passed">
##reference=file:///home/dell/genome/GRCh38.p12.genome.fa
##ALT=<ID=*,Description="Represents allele(s) other than observed.">
##INFO=<ID=INDEL,Number=0,Type=Flag,Description="Indicates that the variant is an INDEL.">
##INFO=<ID=IDV,Number=1,Type=Integer,Description="Maximum number of raw reads supporting an indel">
##INFO=<ID=IMF,Number=1,Type=Float,Description="Maximum fraction of raw reads supporting an indel">
##INFO=<ID=DP,Number=1,Type=Integer,Description="Raw read depth">
##INFO=<ID=VDB,Number=1,Type=Float,Description="Variant Distance Bias for filtering splice-site artefacts in RNA-seq data (bigger is better)",Version="3">
##INFO=<ID=RPBZ,Number=1,Type=Float,Description="Mann-Whitney U-z test of Read Position Bias (closer to 0 is better)">
##INFO=<ID=MQBZ,Number=1,Type=Float,Description="Mann-Whitney U-z test of Mapping Quality Bias (closer to 0 is better)">
##INFO=<ID=BQBZ,Number=1,Type=Float,Description="Mann-Whitney U-z test of Base Quality Bias (closer to 0 is better)">
##INFO=<ID=MQSBZ,Number=1,Type=Float,Description="Mann-Whitney U-z test of Mapping Quality vs Strand Bias (closer to 0 is better)">
##INFO=<ID=SCBZ,Number=1,Type=Float,Description="Mann-Whitney U-z test of Soft-Clip Length Bias (closer to 0 is better)">
##INFO=<ID=FS,Number=1,Type=Float,Description="Phred-scaled p-value using Fisher's exact test to detect strand bias">
##INFO=<ID=SGB,Number=1,Type=Float,Description="Segregation based metric.">
##INFO=<ID=MQ0F,Number=1,Type=Float,Description="Fraction of MQ0 reads (smaller is better)">
##FORMAT=<ID=PL,Number=G,Type=Integer,Description="List of Phred-scaled genotype likelihoods">
##FORMAT=<ID=GT,Number=1,Type=String,Description="Genotype">
##INFO=<ID=AF1,Number=1,Type=Float,Description="Max-likelihood estimate of the first ALT allele frequency (assuming HWE)">
##INFO=<ID=AF2,Number=1,Type=Float,Description="Max-likelihood estimate of the first and second group ALT allele frequency (assuming HWE)">
##INFO=<ID=AC1,Number=1,Type=Float,Description="Max-likelihood estimate of the first ALT allele count (no HWE assumption)">
##INFO=<ID=MQ,Number=1,Type=Integer,Description="Root-mean-square mapping quality of covering reads">
##INFO=<ID=FQ,Number=1,Type=Float,Description="Phred probability of all samples being the same">
##INFO=<ID=PV4,Number=4,Type=Float,Description="P-values for strand bias, baseQ bias, mapQ bias and tail distance bias">
##INFO=<ID=G3,Number=3,Type=Float,Description="ML estimate of genotype frequencies">
##INFO=<ID=HWE,Number=1,Type=Float,Description="Chi^2 based HWE test P-value based on G3">
##INFO=<ID=DP4,Number=4,Type=Integer,Description="Number of high-quality ref-forward , ref-reverse, alt-forward and alt-reverse bases">
##INFO=<ID=CDA,Number=0,Type=Flag,Description="Variation is interrogated in a clinical diagnostic assay">
##INFO=<ID=OTH,Number=0,Type=Flag,Description="Has other variant with exactly the same set of mapped positions on NCBI refernce assembly.">
##INFO=<ID=S3D,Number=0,Type=Flag,Description="Has 3D structure - SNP3D table">
##INFO=<ID=WTD,Number=0,Type=Flag,Description="Is Withdrawn by submitter If one member ss is withdrawn by submitter, then this bit is set. If all member ss' are withdrawn, then the rs is deleted to SNPHistory">
##INFO=<ID=dbSNPBuildID,Number=1,Type=Integer,Description="First dbSNP Build for RS">
##INFO=<ID=SLO,Number=0,Type=Flag,Description="Has SubmitterLinkOut - From SNP->SubSNP->Batch.link_out">
##INFO=<ID=NSF,Number=0,Type=Flag,Description="Has non-synonymous frameshift A coding region variation where one allele in the set changes all downstream amino acids. FxnClass = 44">
##INFO=<ID=R3,Number=0,Type=Flag,Description="In 3' gene region FxnCode = 13">
##INFO=<ID=R5,Number=0,Type=Flag,Description="In 5' gene region FxnCode = 15">
##INFO=<ID=NSN,Number=0,Type=Flag,Description="Has non-synonymous nonsense A coding region variation where one allele in the set changes to STOP codon (TER). FxnClass = 41">
##INFO=<ID=NSM,Number=0,Type=Flag,Description="Has non-synonymous missense A coding region variation where one allele in the set changes protein peptide. FxnClass = 42">
##INFO=<ID=G5A,Number=0,Type=Flag,Description=">5% minor allele frequency in each and all populations">
##INFO=<ID=COMMON,Number=1,Type=Integer,Description="RS is a common SNP. A common SNP is one that has at least one 1000Genomes population with a minor allele of frequency >= 1% and for which 2 or more founders contribute to that minor allele frequency.">
##INFO=<ID=RS,Number=1,Type=Integer,Description="dbSNP ID (i.e. rs number)">
##INFO=<ID=RV,Number=0,Type=Flag,Description="RS orientation is reversed">
##INFO=<ID=TPA,Number=0,Type=Flag,Description="Provisional Third Party Annotation(TPA) (currently rs from PHARMGKB who will give phenotype data)">
##INFO=<ID=CFL,Number=0,Type=Flag,Description="Has Assembly conflict. This is for weight 1 and 2 variant that maps to different chromosomes on different assemblies.">
##INFO=<ID=GNO,Number=0,Type=Flag,Description="Genotypes available. The variant has individual genotype (in SubInd table).">
##INFO=<ID=VLD,Number=0,Type=Flag,Description="Is Validated. This bit is set if the variant has 2+ minor allele count based on frequency or genotype data.">
##INFO=<ID=ASP,Number=0,Type=Flag,Description="Is Assembly specific. This is set if the variant only maps to one assembly">
##INFO=<ID=ASS,Number=0,Type=Flag,Description="In acceptor splice site FxnCode = 73">
##INFO=<ID=REF,Number=0,Type=Flag,Description="Has reference A coding region variation where one allele in the set is identical to the reference sequence. FxnCode = 8">
##INFO=<ID=U3,Number=0,Type=Flag,Description="In 3' UTR Location is in an untranslated region (UTR). FxnCode = 53">
##INFO=<ID=U5,Number=0,Type=Flag,Description="In 5' UTR Location is in an untranslated region (UTR). FxnCode = 55">
##INFO=<ID=TOPMED,Number=.,Type=String,Description="An ordered, comma delimited list of allele frequencies based on TOPMed, starting with the reference allele followed by alternate alleles as ordered in the ALT column. The TOPMed minor allele is the second largest value in the list.">
##INFO=<ID=WGT,Number=1,Type=Integer,Description="Weight, 00 - unmapped, 1 - weight 1, 2 - weight 2, 3 - weight 3 or more">
##INFO=<ID=MTP,Number=0,Type=Flag,Description="Microattribution/third-party annotation(TPA:GWAS,PAGE)">
##INFO=<ID=LSD,Number=0,Type=Flag,Description="Submitted from a locus-specific database">
##INFO=<ID=NOC,Number=0,Type=Flag,Description="Contig allele not present in variant allele list. The reference sequence allele at the mapped position is not present in the variant allele list, adjusted for orientation.">
##INFO=<ID=DSS,Number=0,Type=Flag,Description="In donor splice-site FxnCode = 75">
##INFO=<ID=SYN,Number=0,Type=Flag,Description="Has synonymous A coding region variation where one allele in the set does not change the encoded amino acid. FxnCode = 3">
##INFO=<ID=KGPhase3,Number=0,Type=Flag,Description="1000 Genome phase 3">
##INFO=<ID=CAF,Number=.,Type=String,Description="An ordered, comma delimited list of allele frequencies based on 1000Genomes, starting with the reference allele followed by alternate alleles as ordered in the ALT column. Where a 1000Genomes alternate allele is not in the dbSNPs alternate allele set, the allele is added to the ALT column. The minor allele is the second largest value in the list, a…
##INFO=<ID=VC,Number=1,Type=String,Description="Variation Class">
##INFO=<ID=MUT,Number=0,Type=Flag,Description="Is mutation (journal citation, explicit fact): a low frequency variation that is cited in journal and other reputable sources">
##INFO=<ID=KGPhase1,Number=0,Type=Flag,Description="1000 Genome phase 1 (incl. June Interim phase 1)">
##INFO=<ID=NOV,Number=0,Type=Flag,Description="Rs cluster has non-overlapping allele sets. True when rs set has more than 2 alleles from different submissions and these sets share no alleles in common.">
##INFO=<ID=VP,Number=1,Type=String,Description="Variation Property. Documentation is at ftp://ftp.ncbi.nlm.nih.gov/snp/specs/dbSNP_BitField_latest.pdf">
##INFO=<ID=SAO,Number=1,Type=Integer,Description="Variant Allele Origin: 0 - unspecified, 1 - Germline, 2 - Somatic, 3 - Both">
##INFO=<ID=GENEINFO,Number=1,Type=String,Description="Pairs each of gene symbol:gene id. The gene symbol and id are delimited by a colon (:) and each pair is delimited by a vertical bar (|)">
##INFO=<ID=INT,Number=0,Type=Flag,Description="In Intron FxnCode = 6">
##INFO=<ID=G5,Number=0,Type=Flag,Description=">5% minor allele frequency in 1+ populations">
##INFO=<ID=OM,Number=0,Type=Flag,Description="Has OMIM/OMIA">
##INFO=<ID=PMC,Number=0,Type=Flag,Description="Links exist to PubMed Central article">
##INFO=<ID=SSR,Number=1,Type=Integer,Description="Variant Suspect Reason Codes (may be more than one value added together) 0 - unspecified, 1 - Paralog, 2 - byEST, 4 - oldAlign, 8 - Para_EST, 16 - 1kg_failed, 1024 - other">
##INFO=<ID=RSPOS,Number=1,Type=Integer,Description="Chr position reported in dbSNP">
##INFO=<ID=HD,Number=0,Type=Flag,Description="Marker is on high density genotyping kit (50K density or greater). The variant may have phenotype associations present in dbGaP.">
##INFO=<ID=PM,Number=0,Type=Flag,Description="Variant is Precious(Clinical,Pubmed Cited)">

## Sheet: 5mC analyzed by Cas9_nanopore
Table S7. (C) Sequencing depth and methylation frequency of the C of each CG motif in the nCATS data of CpG island of HTT gene from K562 cells (Hg38_Chr4:3073757-3074831, 107 bp) analyzed by Cas9_nanopore software package
Chromosome	position	Stran	Sequencing depth	Methylation frequency (%)
chr4	3073758	-	248	0
chr4	3073762	+	349	0.3
chr4	3073763	-	261	0
chr4	3073768	+	335	0.6
chr4	3073769	-	244	0
chr4	3073770	+	345	0.3
chr4	3073771	-	225	0.4
chr4	3073781	+	359	1.4
chr4	3073782	-	258	0.8
chr4	3073788	+	329	0.6
chr4	3073789	-	252	0
chr4	3073798	+	363	0.3
chr4	3073799	-	265	0.4
chr4	3073813	+	303	0
chr4	3073814	-	257	0
chr4	3073827	+	286	0.3
chr4	3073828	-	260	0
chr4	3073841	+	328	0
chr4	3073842	-	271	0.4
chr4	3073853	+	356	0
chr4	3073854	-	228	0
chr4	3073875	+	377	0
chr4	3073876	-	244	0
chr4	3073888	+	376	0.3
chr4	3073889	-	234	0
chr4	3073914	+	373	0
chr4	3073915	-	265	0
chr4	3073928	+	359	0
chr4	3073929	-	264	0
chr4	3073932	+	359	0
chr4	3073933	-	261	0
chr4	3073939	+	371	0.3
chr4	3073940	-	269	0
chr4	3073944	+	310	0
chr4	3073945	-	272	0
chr4	3073953	+	378	0
chr4	3073954	-	271	0
chr4	3073956	+	374	0
chr4	3073957	-	257	0
chr4	3073959	+	374	0
chr4	3073960	-	81	0
chr4	3073973	+	355	0
chr4	3073974	-	265	0
chr4	3073985	+	355	0
chr4	3073986	-	271	0
chr4	3073989	+	284	0
chr4	3073990	-	266	0
chr4	3073991	+	356	0
chr4	3073992	-	263	0
chr4	3073995	+	371	0
chr4	3073996	-	255	0
chr4	3073998	+	372	0
chr4	3073999	-	268	0
chr4	3074009	+	345	0.3
chr4	3074010	-	267	0
chr4	3074015	+	317	0.3
chr4	3074016	-	272	0
chr4	3074020	+	170	1.2
chr4	3074021	-	270	0
chr4	3074032	+	328	0.3
chr4	3074033	-	272	0
chr4	3074045	+	360	0
chr4	3074046	-	270	0
chr4	3074071	+	316	1.6
chr4	3074072	-	265	0.4
chr4	3074073	+	346	0
chr4	3074074	-	270	0
chr4	3074089	+	363	0
chr4	3074090	-	273	0
chr4	3074114	+	326	0
chr4	3074115	-	273	0
chr4	3074139	+	348	0
chr4	3074140	-	268	0.4
chr4	3074161	+	267	0
chr4	3074162	-	278	0
chr4	3074166	+	348	0
chr4	3074167	-	280	0
chr4	3074177	+	354	0
chr4	3074178	-	273	0
chr4	3074182	+	309	0
chr4	3074183	-	280	0
chr4	3074193	+	355	0
chr4	3074194	-	276	0
chr4	3074211	+	311	0
chr4	3074212	-	279	0
chr4	3074223	+	355	0
chr4	3074224	-	276	0
chr4	3074228	+	320	0
chr4	3074229	-	280	0
chr4	3074233	+	308	0
chr4	3074234	-	281	0
chr4	3074239	+	225	0
chr4	3074240	-	281	0
chr4	3074244	+	352	0
chr4	3074245	-	278	0
chr4	3074249	+	316	0
chr4	3074250	-	281	0
chr4	3074260	+	356	0
chr4	3074261	-	279	0.4
chr4	3074279	+	322	0.3
chr4	3074280	-	280	0
chr4	3074284	+	310	0
chr4	3074285	-	263	0
chr4	3074290	+	350	0
chr4	3074291	-	274	0
chr4	3074295	+	346	0
chr4	3074296	-	280	0
chr4	3074311	+	338	0
chr4	3074312	-	279	0.4
chr4	3074318	+	150	0
chr4	3074319	-	275	0
chr4	3074323	+	344	0
chr4	3074324	-	276	0
chr4	3074328	+	333	0
chr4	3074329	-	277	0
chr4	3074335	+	163	0
chr4	3074336	-	278	0
chr4	3074340	+	346	0
chr4	3074341	-	278	0
chr4	3074345	+	310	0
chr4	3074346	-	278	0
chr4	3074367	+	301	0
chr4	3074368	-	274	0
chr4	3074372	+	243	0
chr4	3074373	-	280	0
chr4	3074383	+	350	0
chr4	3074384	-	282	0
chr4	3074388	+	326	0
chr4	3074389	-	281	0
chr4	3074393	+	347	0.3
chr4	3074394	-	281	0
chr4	3074396	+	313	0
chr4	3074397	-	248	0.4
chr4	3074398	+	301	0
chr4	3074399	-	267	0.7
chr4	3074418	+	313	0
chr4	3074419	-	279	0
chr4	3074444	+	304	0
chr4	3074445	-	279	0
chr4	3074449	+	268	0.4
chr4	3074450	-	282	0
chr4	3074460	+	330	0
chr4	3074461	-	279	0
chr4	3074470	+	292	0
chr4	3074471	-	272	0
chr4	3074472	+	301	0
chr4	3074473	-	270	0
chr4	3074478	+	335	0.3
chr4	3074479	-	282	0
chr4	3074482	+	313	0
chr4	3074483	-	251	0.4
chr4	3074491	+	343	0
chr4	3074492	-	273	0
chr4	3074496	+	324	0
chr4	3074497	-	266	0
chr4	3074505	+	332	0
chr4	3074506	-	277	0
chr4	3074532	+	296	1.7
chr4	3074533	-	189	0
chr4	3074544	+	342	0
chr4	3074545	-	246	0
chr4	3074578	+	314	0
chr4	3074579	-	274	0
chr4	3074607	+	324	0.6
chr4	3074608	-	277	0
chr4	3074610	+	331	0
chr4	3074611	-	260	0
chr4	3074618	+	305	0
chr4	3074619	-	285	0
chr4	3074624	+	327	0
chr4	3074625	-	281	0
chr4	3074627	+	325	0
chr4	3074628	-	281	0
chr4	3074630	+	332	0
chr4	3074631	-	270	0
chr4	3074632	+	324	0
chr4	3074633	-	263	1.1
chr4	3074638	+	310	0
chr4	3074639	-	283	0
chr4	3074644	+	327	0
chr4	3074645	-	287	0.3
chr4	3074647	+	326	0
chr4	3074648	-	282	0
chr4	3074650	+	334	0
chr4	3074651	-	272	0
chr4	3074655	+	249	0.8
chr4	3074656	-	283	0
chr4	3074664	+	340	0
chr4	3074665	-	282	0
chr4	3074671	+	338	0
chr4	3074672	-	285	0
chr4	3074674	+	310	0.3
chr4	3074675	-	266	0
chr4	3074686	+	308	0
chr4	3074687	-	261	0.4
chr4	3074691	+	343	0
chr4	3074692	-	271	0
chr4	3074706	+	343	0
chr4	3074707	-	279	0
chr4	3074710	+	311	1
chr4	3074711	-	285	0
chr4	3074733	+	326	0
chr4	3074734	-	281	0
chr4	3074758	+	308	0
chr4	3074759	-	282	0
chr4	3074768	+	337	0
chr4	3074769	-	278	0
chr4	3074771	+	331	0
chr4	3074772	-	287	0
chr4	3074774	+	295	0.3
chr4	3074775	-	275	0
chr4	3074776	+	309	0
chr4	3074777	-	278	0
chr4	3074781	+	338	0.3
chr4	3074782	-	279	0
chr4	3074786	+	278	0
chr4	3074787	-	287	0
chr4	3074795	+	299	0
chr4	3074796	-	235	0
chr4	3074805	+	319	0.3
chr4	3074806	-	273	0
chr4	3074810	+	330	0.3
chr4	3074811	-	257	0.4
chr4	3074814	+	343	0
chr4	3074815	-	204	0
chr4	3074822	+	336	0
chr4	3074823	-	272	0.4
chr4	3074830	+	332	0.3
chr4	3074831	-	285	0
